# Supplementary material for: TFBMiner: A User-Friendly Command Line Tool for the Rapid Mining of Transcription Factor-Based Biosensors
Source: ACS Synth Biol. 2023 Apr 13;12(5):1497–507. doi: 10.1021/acssynbio.2c00679 (PMC10204090; doi:10.1021/acssynbio.2c00679)
Supplement: Supplementary file 2 — sb2c00679_si_002.xlsx [file sb2c00679_si_002.xlsx]

## Sheet: Acrylate
Chain length of 2
Organism_code	ec:3.5.1.4_gene(s)	ec:4.2.1.84_gene(s)	Operon	Regulator	Regulator_score	Regulator_annotation
SGS	AVL59_16080 AVL59_16395 AVL59_24060 AVL59_24070	AVL59_29935 AVL59_29940	AVL59_24060 AVL59_24070	AVL59_24055	0	TetR family transcriptional regulator
NARO	CFH99_03635 CFH99_04865 CFH99_04975 CFH99_05130 CFH99_17490	CFH99_04980(nthB) CFH99_04985(nthA)	CFH99_04975 CFH99_04980(nthB) CFH99_04985(nthA)	CFH99_04970	0	AraC family transcriptional regulator
PSIM	KR76_04415 KR76_07365 KR76_08295 KR76_16340 KR76_17995 KR76_18705 KR76_24375	KR76_24365 KR76_24370	KR76_24375 KR76_24365 KR76_24370	KR76_24380	0	Transcriptional regulator, AraC family
PSEQ	AD006_04300 AD006_07600 AD006_09010 AD006_17030 AD006_19110 AD006_27500	AD006_01830 AD006_01835 AD006_14060 AD006_14065 AD006_19125 AD006_19130	AD006_19110 AD006_19125 AD006_19130	AD006_19095	0	LysR family transcriptional regulator
PECQ	AD017_07095 AD017_12120 AD017_15415 AD017_16840 AD017_24865 AD017_26950 AD017_32250 AD017_32870	AD017_09655 AD017_09660 AD017_21885 AD017_21890 AD017_26965 AD017_26970	AD017_26950 AD017_26965 AD017_26970	AD017_26935	0	LysR family transcriptional regulator

## Sheet: beta-Alanine
Chain length of 3
Organism_code	ec:2.6.1.19_gene(s)_x	ec:2.6.1.18_gene(s)	ec:2.6.1.19_gene(s)_y	Operon	Regulator	Regulator_score	Regulator_annotation
SMAR	SM39_3763(puuE)	SM39_4939	SM39_3763(puuE)	SM39_3763(puuE) SM39_3763(puuE)	SM39_3764	0	GntR-family transcriptional regulator
SMAC	SMDB11_3545(puuE)	SMDB11_4683	SMDB11_3545(puuE)	SMDB11_3545(puuE) SMDB11_3545(puuE)	SMDB11_3546	0	GntR-family transcriptional regulator
SMW	SMWW4_v1c42700(puuE)	SMWW4_v1c05550	SMWW4_v1c42700(puuE)	SMWW4_v1c42700(puuE) SMWW4_v1c42700(puuE)	SMWW4_v1c42710	0	transcriptional regulator
SRR	SerAS9_4414	SerAS9_0544	SerAS9_4414	SerAS9_4414 SerAS9_4414	SerAS9_4415	0	transcriptional regulator, GntR family with aminotransferase domain
SRL	SOD_c41140(puuE)	SOD_c04780	SOD_c41140(puuE)	SOD_c41140(puuE) SOD_c41140(puuE)	SOD_c41150	0	putative rhizopine catabolism regulatory protein MocR
SRS	SerAS12_4415	SerAS12_0544	SerAS12_4415	SerAS12_4415 SerAS12_4415	SerAS12_4416	0	transcriptional regulator, GntR family with aminotransferase domain
SRA	SerAS13_4415	SerAS13_0544	SerAS13_4415	SerAS13_4415 SerAS13_4415	SerAS13_4416	0	transcriptional regulator, GntR family with aminotransferase domain
SERF	L085_06865	L085_01290	L085_06865	L085_06865 L085_06865	L085_06860	0	transcriptional regulator
SERS	SERRSCBI_20575	SERRSCBI_02660	SERRSCBI_20575	SERRSCBI_20575 SERRSCBI_20575	SERRSCBI_20580	0	GntR family transcriptional regulator
PWA	Pecwa_2545	Pecwa_3463	Pecwa_2545	Pecwa_2545 Pecwa_2545	Pecwa_2546	0	transcriptional regulator, GntR family with aminotransferase domain protein
PEC	W5S_2519	W5S_3599	W5S_2519	W5S_2519 W5S_2519	W5S_2520	0	Transcriptional regulator, GntR family with aminotransferase domain
TPTY	NCTC11468_01865(gabT_2) NCTC11468_03199(puuE_2)	NCTC11468_03616	NCTC11468_01865(gabT_2) NCTC11468_03199(puuE_2)	NCTC11468_03199(puuE_2) NCTC11468_03199(puuE_2)	NCTC11468_03200	0	HTH-type transcriptional regulatory protein gabR
PSYR	N018_13960 N018_24535 N018_24790	N018_03795	N018_13960 N018_24535 N018_24790	N018_13960 N018_13960	N018_13955	0	AraC family transcriptional regulator
PFE	PSF113_0177(gabT) PSF113_2251 PSF113_2742	PSF113_0704	PSF113_0177(gabT) PSF113_2251 PSF113_2742	PSF113_2742 PSF113_2742	PSF113_2743	0	Ethanolamine operon regulatory protein
PFS	PFLU_0181(gabT) PFLU_1128 PFLU_3096 PFLU_4036	PFLU_0675	PFLU_0181(gabT) PFLU_1128 PFLU_3096 PFLU_4036	PFLU_3096 PFLU_3096	PFLU_3095	0	AraC family regulatory protein
PPZ	H045_02535 H045_07705 H045_13800 H045_21965	H045_24065	H045_02535 H045_07705 H045_13800 H045_21965	H045_07705 H045_07705	H045_07710	0	AraC family transcriptional regulator
PCG	AXG94_01915 AXG94_05035 AXG94_16130	AXG94_18600	AXG94_01915 AXG94_05035 AXG94_16130	AXG94_01915 AXG94_01915	AXG94_01920	0	AraC family transcriptional regulator
POI	BOP93_00905 BOP93_05415 BOP93_13175	BOP93_03185	BOP93_00905 BOP93_05415 BOP93_13175	BOP93_13175 BOP93_13175	BOP93_13170	0	AraC family transcriptional regulator
PBC	CD58_00750 CD58_11545 CD58_17685	CD58_03525	CD58_00750 CD58_11545 CD58_17685	CD58_17685 CD58_17685	CD58_17680	0	AraC family transcriptional regulator
PSK	U771_01215 U771_06810 U771_11590 U771_16450	U771_03715	U771_01215 U771_06810 U771_11590 U771_16450	U771_16450 U771_16450	U771_16445	0	AraC family transcriptional regulator
PSW	LK03_05160 LK03_20400	LK03_08750	LK03_05160 LK03_20400	LK03_20400 LK03_20400	LK03_20395	0	AraC family transcriptional regulator
ACB	A1S_3281	A1S_2233	A1S_3281	A1S_3281 A1S_3281	A1S_3282	0	putative transcriptional regulator (GntR family)
ABY	ABAYE0209(gabT)	ABAYE1295	ABAYE0209(gabT)	ABAYE0209(gabT) ABAYE0209(gabT)	ABAYE0208	0	putative transcriptional regulator (GntR family)
ABC	ACICU_03477	ACICU_02439	ACICU_03477	ACICU_03477 ACICU_03477	ACICU_03478	0	Transcriptional regulator containing a DNA-binding HTH domain and an aminotransferase domain (MocR family)
ABB	ABBFA_00199(puuE)	ABBFA_01190	ABBFA_00199(puuE)	ABBFA_00199(puuE) ABBFA_00199(puuE)	ABBFA_00198	0	HTH-type transcriptional regulatory protein GabR
ABX	ABK1_3527	ABK1_1248	ABK1_3527	ABK1_3527 ABK1_3527	ABK1_3528	0	Putative transcriptional regulator
ABR	ABTJ_00206	ABTJ_01283	ABTJ_00206	ABTJ_00206 ABTJ_00206	ABTJ_00205	0	transcriptional regulator with HTH domain and aminotransferase domain
ABD	ABTW07_3685	ABTW07_2631	ABTW07_3685	ABTW07_3685 ABTW07_3685	ABTW07_3686	0	transcriptional regulator
ABH	M3Q_14	M3Q_2706	M3Q_14	M3Q_14 M3Q_14	M3Q_15	0	transcriptional regulator
ABAD	ABD1_31760(gabT)	ABD1_22340	ABD1_31760(gabT)	ABD1_31760(gabT) ABD1_31760(gabT)	ABD1_31770	0	transcriptional regulator, GntR family
ABJ	BJAB07104_03570	BJAB07104_02596	BJAB07104_03570	BJAB07104_03570 BJAB07104_03570	BJAB07104_03571	0	Transcriptional regulators containing a DNA-binding HTH domain and an aminotransferase domain (MocR family)
ABAB	BJAB0715_03660	BJAB0715_02635	BJAB0715_03660	BJAB0715_03660 BJAB0715_03660	BJAB0715_03661	0	Transcriptional regulator containing a DNA-binding HTH domain and an aminotransferase domain (MocR family)
ABAJ	BJAB0868_03524	BJAB0868_02478	BJAB0868_03524	BJAB0868_03524 BJAB0868_03524	BJAB0868_03525	0	Transcriptional regulator containing a DNA-binding HTH domain and an aminotransferase domain (MocR family)
ABAZ	P795_1020	P795_5765	P795_1020	P795_1020 P795_1020	P795_1015	0	putative rhizopine catabolism regulatory protein mocR
ABAL	ABLAC_02200	ABLAC_12650	ABLAC_02200	ABLAC_02200 ABLAC_02200	ABLAC_02190	0	transcriptional regulator, GntR family
ACC	BDGL_002744(gabT)	BDGL_001265(aptA)	BDGL_002744(gabT)	BDGL_002744(gabT) BDGL_002744(gabT)	BDGL_002745	0	putative transcriptional regulator (GntR family)
ACD	AOLE_00990	AOLE_09080	AOLE_00990	AOLE_00990 AOLE_00990	AOLE_00985	0	transcriptional regulator
ADS	FPL17_02500	FPL17_02470	FPL17_02500	FPL17_02500 FPL17_02470 FPL17_02500	FPL17_02465	0	LysR family transcriptional regulator
SAZ	Sama_2636 Sama_3606	Sama_2649	Sama_2636 Sama_3606	Sama_3606 Sama_3606	Sama_3605	0	transcriptional regulator, LysR family
VFF	VITFI_CDS3051	VITFI_CDS1706	VITFI_CDS3051	VITFI_CDS3051 VITFI_CDS3051	VITFI_CDS3050	0	GntR family transcriptional regulator
RSO	RSc0029(goaG)	RSp1056	RSc0029(goaG)	RSc0029(goaG) RSc0029(goaG)	RSc0030	0	putative transcription regulator protein
RSL	RPSI07_3350(puuE)	RPSI07_mp1089	RPSI07_3350(puuE)	RPSI07_3350(puuE) RPSI07_3350(puuE)	RPSI07_3349	0	putative transcriptional regulator, DNA-binding HTH domain (GntR) and aminotransferase domain (MocR family)
RSY	RSUY_00340(puuE)	RSUY_42530(bauA)	RSUY_00340(puuE)	RSUY_00340(puuE) RSUY_00340(puuE)	RSUY_00350	0	HTH-type transcriptional regulatory protein GabR
REH	H16_B0981(gabT)	H16_A0272(aptA)	H16_B0981(gabT)	H16_B0981(gabT) H16_B0981(gabT)	H16_B0980	0	transcriptional regulator, MocR family
CNC	CNE_1c17400(gabT) CNE_2c09400 CNE_BB1p01500(gabT)	CNE_1c02780	CNE_1c17400(gabT) CNE_2c09400 CNE_BB1p01500(gabT)	CNE_BB1p01500(gabT) CNE_BB1p01500(gabT)	CNE_BB1p01490	0	transcriptional regulator GntR family
CBW	RR42_s0112 RR42_s1102 RR42_s1120	RR42_m0318	RR42_s0112 RR42_s1102 RR42_s1120	RR42_s1120 RR42_s1120	RR42_s1119	0	Transcriptional regulator, GntR family
CCUP	BKK81_20555 BKK81_21375	BKK81_03830	BKK81_20555 BKK81_21375	BKK81_20555 BKK81_20555	BKK81_20560	0	GntR family transcriptional regulator
CUP	BKK80_20505 BKK80_21315	BKK80_03175	BKK80_20505 BKK80_21315	BKK80_21315 BKK80_21315	BKK80_21310	0	GntR family transcriptional regulator
CUU	BKK79_25720 BKK79_26530	BKK79_09090	BKK79_25720 BKK79_26530	BKK79_26530 BKK79_26530	BKK79_26525	0	GntR family transcriptional regulator
BMA	BMAA1480(gabT)	BMA2175 BMAA1380	BMAA1480(gabT)	BMAA1480(gabT) BMAA1480(gabT)	BMAA1478.1	0	transcriptional regulator, gntR family
BML	BMA10229_2125(gabT)	BMA10229_0156 BMA10229_A2567(aptA)	BMA10229_2125(gabT)	BMA10229_2125(gabT) BMA10229_2125(gabT)	BMA10229_2126	0	transcriptional regulator, gntR family
BMN	BMA10247_A0810(gabT)	BMA10247_2046(aptA) BMA10247_A1454	BMA10247_A0810(gabT)	BMA10247_A0810(gabT) BMA10247_A0810(gabT)	BMA10247_A0811	0	transcriptional regulator, gntR family
BPS	BPSS0281(gabT)	BPSL2650 BPSS0742	BPSS0281(gabT)	BPSS0281(gabT) BPSS0281(gabT)	BPSS0282	0	putative GntR-family regulatory protein
BPL	BURPS1106A_A0396(gabT)	BURPS1106A_3101(aptA) BURPS1106A_A1009	BURPS1106A_A0396(gabT)	BURPS1106A_A0396(gabT) BURPS1106A_A0396(gabT)	BURPS1106A_A0397	0	transcriptional regulator, GntR family/aminotransferase
BPD	BURPS668_A0494(gabT)	BURPS668_3065(aptA) BURPS668_A1096	BURPS668_A0494(gabT)	BURPS668_A0494(gabT) BURPS668_A0494(gabT)	BURPS668_A0495	0	transcriptional regulator, GntR family/aminotransferase
BPZ	BP1026B_II0308(gabT)	BP1026B_I0669 BP1026B_II0815	BP1026B_II0308(gabT)	BP1026B_II0308(gabT) BP1026B_II0308(gabT)	BP1026B_II0309	0	GntR family transcriptional regulator
BPQ	BPC006_II0378	BPC006_I3144 BPC006_II1043	BPC006_II0378	BPC006_II0378 BPC006_II0378	BPC006_II0379	0	transcriptional regulator
BTE	BTH_II2119(gabT)	BTH_I1505 BTH_II1658	BTH_II2119(gabT)	BTH_II2119(gabT) BTH_II2119(gabT)	BTH_II2118	0	transcriptional regulator, GntR family
BVI	Bcep1808_3589	Bcep1808_4862	Bcep1808_3589	Bcep1808_3589 Bcep1808_3589	Bcep1808_3588	0	transcriptional regulator, GntR family
BUR	Bcep18194_B0280	Bcep18194_B1698	Bcep18194_B0280	Bcep18194_B0280 Bcep18194_B0280	Bcep18194_B0281	0	transcriptional regulator, GntR family
BCM	Bcenmc03_4909	Bcenmc03_3204	Bcenmc03_4909	Bcenmc03_4909 Bcenmc03_4909	Bcenmc03_4910	0	transcriptional regulator, GntR family with aminotransferase domain
BCH	Bcen2424_5361	Bcen2424_4313	Bcen2424_5361	Bcen2424_5361 Bcen2424_5361	Bcen2424_5360	0	transcriptional regulator, GntR family
BCJ	BCAM2561	BCAM1441	BCAM2561	BCAM2561 BCAM2561	BCAM2560	0	GntR family regulatory protein
BCEO	I35_6458	I35_5295	I35_6458	I35_6458 I35_6458	I35_6457	0	transcriptional regulator GabR of GABA utilization (GntR family with aminotransferase-like domain)
BAM	Bamb_4711	Bamb_3729	Bamb_4711	Bamb_4711 Bamb_4711	Bamb_4710	0	transcriptional regulator, GntR family
BAC	BamMC406_5241	BamMC406_4203	BamMC406_5241	BamMC406_5241 BamMC406_5241	BamMC406_5240	0	transcriptional regulator, GntR family with aminotransferase domain
BMU	Bmul_3364	Bmul_2481 Bmul_4294	Bmul_3364	Bmul_3364 Bmul_3364	Bmul_3365	0	transcriptional regulator, GntR family with aminotransferase domain
BCT	GEM_5847	GEM_4311	GEM_5847	GEM_5847 GEM_5847	GEM_5848	0	GntR-type transcriptional regulator
BGL	bglu_2g03380	bglu_2g13350	bglu_2g03380	bglu_2g03380 bglu_2g03380	bglu_2g03390	0	GntR family transcriptional regulator
BGD	bgla_2g04910	bgla_2g13590	bgla_2g04910	bgla_2g04910 bgla_2g04910	bgla_2g04920	0	GntR family transcriptional regulator
BUK	MYA_3219	MYA_4357	MYA_3219	MYA_3219 MYA_3219	MYA_3218	0	Transcriptional regulator GabR of GABA utilization (GntR family with aminotransferase-like domain)
BGP	BGL_2c04100	BGL_2c11890	BGL_2c04100	BGL_2c04100 BGL_2c04100	BGL_2c04110	0	transcriptional regulator, GntR family
BPLA	bpln_2g04540	bpln_2g12730	bpln_2g04540	bpln_2g04540 bpln_2g04540	bpln_2g04550	0	GntR family transcriptional regulator
BXE	Bxe_B0834 Bxe_B1978	Bxe_B0670	Bxe_B0834 Bxe_B1978	Bxe_B0834 Bxe_B0834	Bxe_B0835	0	transcriptional regulator, GntR family
BPH	Bphy_4618 Bphy_4851	Bphy_4468	Bphy_4618 Bphy_4851	Bphy_4618 Bphy_4618	Bphy_4619	0	transcriptional regulator, GntR family with aminotransferase domain
BPH	Bphy_4618 Bphy_4851	Bphy_4468	Bphy_4618 Bphy_4851	Bphy_4851 Bphy_4851	Bphy_4852	0	transcriptional regulator, GntR family with aminotransferase domain
BPY	Bphyt_4519	Bphyt_4248 Bphyt_4340	Bphyt_4519	Bphyt_4519 Bphyt_4519	Bphyt_4520	0	transcriptional regulator, GntR family with aminotransferase domain
BCAI	K788_0000003	K788_0008109	K788_0000003	K788_0000003 K788_0000003	K788_0000002	0	Transcriptional regulator GabR of GABA utilization
PMEG	FNZ07_01850 FNZ07_24535	FNZ07_07715 FNZ07_18495 FNZ07_19575	FNZ07_01850 FNZ07_24535	FNZ07_24535 FNZ07_24535	FNZ07_24540	0	LysR family transcriptional regulator
PTRO	G5S35_20060(gabT) G5S35_29005(gabT) G5S35_37545(gabT)	G5S35_16260 G5S35_28400	G5S35_20060(gabT) G5S35_29005(gabT) G5S35_37545(gabT)	G5S35_20060(gabT) G5S35_20060(gabT)	G5S35_20055	0	GntR family transcriptional regulator
CABA	SBC2_37580(puuE)	SBC2_68530(bauA)	SBC2_37580(puuE)	SBC2_37580(puuE) SBC2_37580(puuE)	SBC2_37570	0	HTH-type transcriptional regulatory protein GabR
BUO	BRPE64_BCDS03020	BRPE64_BCDS04320	BRPE64_BCDS03020	BRPE64_BCDS03020 BRPE64_BCDS03020	BRPE64_BCDS03030	0	transcriptional regulator GntR family with aminotransferase domain
BPE	BP1977(goaG) BP2298	BP3157	BP1977(goaG) BP2298	BP1977(goaG) BP1977(goaG)	BP1978	0	probable GntR-family transcriptional regulator (Pseudogene)
BPER	BN118_0770 BN118_0986(goaG)	BN118_2822	BN118_0770 BN118_0986(goaG)	BN118_0986(goaG) BN118_0986(goaG)	BN118_0987	0	probable GntR-family transcriptional regulator (Pseudogene)
BPAR	BN117_1510(goaG) BN117_1757	BN117_0815	BN117_1510(goaG) BN117_1757	BN117_1510(goaG) BN117_1510(goaG)	BN117_1511	0	probable GntR-family transcriptional regulator
BPA	BPP2357(goaG) BPP2431	BPP0784	BPP2357(goaG) BPP2431	BPP2357(goaG) BPP2357(goaG)	BPP2358	0	probable GntR-family transcriptional regulator
BBR	BB1807(goaG) BB1880	BB0869	BB1807(goaG) BB1880	BB1807(goaG) BB1807(goaG)	BB1808	0	probable GntR-family transcriptional regulator
BBM	BN115_1709(goaG) BN115_3155	BN115_0838	BN115_1709(goaG) BN115_3155	BN115_1709(goaG) BN115_1709(goaG)	BN115_1710	0	probable GntR-family transcriptional regulator
BBX	BBS798_1708(goaG) BBS798_1781	BBS798_0842	BBS798_1708(goaG) BBS798_1781	BBS798_1708(goaG) BBS798_1708(goaG)	BBS798_1709	0	GntR family transcriptional regulator
BPT	Bpet3083(goaG1) Bpet3403(goaG2)	Bpet4037	Bpet3083(goaG1) Bpet3403(goaG2)	Bpet3403(goaG2) Bpet3403(goaG2)	Bpet3402	0	transcriptional regulator, GntR-family
BAV	BAV2199(goaG1) BAV2548(goaG2)	BAV0504	BAV2199(goaG1) BAV2548(goaG2)	BAV2548(goaG2) BAV2548(goaG2)	BAV2547	0	GntR-family transcriptional regulator
BHO	D560_2819(gabT)	D560_0490	D560_2819(gabT)	D560_2819(gabT) D560_2819(gabT)	D560_2820	0	bacterial regulatory s, gntR family protein
BHZ	ACR54_00921(gabT) ACR54_01263(puuE_1) ACR54_02956(puuE_2)	ACR54_00709 ACR54_02509	ACR54_00921(gabT) ACR54_01263(puuE_1) ACR54_02956(puuE_2)	ACR54_00921(gabT) ACR54_00921(gabT)	ACR54_00922	0	HTH-type transcriptional regulator McbR
BHZ	ACR54_00921(gabT) ACR54_01263(puuE_1) ACR54_02956(puuE_2)	ACR54_00709 ACR54_02509	ACR54_00921(gabT) ACR54_01263(puuE_1) ACR54_02956(puuE_2)	ACR54_01263(puuE_1) ACR54_01263(puuE_1)	ACR54_01264	0	HTH-type transcriptional regulatory protein GabR
AXY	AXYL_02842(gabT1) AXYL_04469(gabT2)	AXYL_01583 AXYL_05624	AXYL_02842(gabT1) AXYL_04469(gabT2)	AXYL_02842(gabT1) AXYL_02842(gabT1)	AXYL_02841	0	bacterial regulatory protein, GntR family protein 30
AXY	AXYL_02842(gabT1) AXYL_04469(gabT2)	AXYL_01583 AXYL_05624	AXYL_02842(gabT1) AXYL_04469(gabT2)	AXYL_04469(gabT2) AXYL_04469(gabT2)	AXYL_04468	0	rhizopine catabolism regulatory protein MocR
AXX	ERS451415_04345(puuE)	ERS451415_01488 ERS451415_05408	ERS451415_04345(puuE)	ERS451415_04345(puuE) ERS451415_04345(puuE)	ERS451415_04344	0	HTH-type transcriptional regulatory protein gabR
AIS	BUW96_04270 BUW96_11570	BUW96_16825	BUW96_04270 BUW96_11570	BUW96_04270 BUW96_04270	BUW96_04265	0	GntR family transcriptional regulator
RFR	Rfer_0592	Rfer_0373	Rfer_0592	Rfer_0592 Rfer_0592	Rfer_0591	0	transcriptional regulator, GntR family
POL	Bpro_2912	Bpro_4286	Bpro_2912	Bpro_2912 Bpro_2912	Bpro_2911	0	transcriptional regulator, GntR family
PNA	Pnap_2630	Pnap_4039	Pnap_2630	Pnap_2630 Pnap_2630	Pnap_2629	0	transcriptional regulator, GntR family
DAC	Daci_0137 Daci_5049	Daci_6020	Daci_0137 Daci_5049	Daci_5049 Daci_5049	Daci_5048	0	transcriptional regulator, GntR family with aminotransferase domain
DEL	DelCs14_0139 DelCs14_1566	DelCs14_5897	DelCs14_0139 DelCs14_1566	DelCs14_1566 DelCs14_1566	DelCs14_1567	0	transcriptional regulator, GntR family with aminotransferase domain
HPSE	HPF_16390(davT)	HPF_02695	HPF_16390(davT)	HPF_16390(davT) HPF_16390(davT)	HPF_16385	0	putative HTH-type transcriptional regulator YdcR
MPT	Mpe_A1910	Mpe_A1898	Mpe_A1910	Mpe_A1910 Mpe_A1898 Mpe_A1910	Mpe_A1897	0	transcriptional regulator, AsnC family
METP	C1M51_18065(gabT)	C1M51_18125	C1M51_18065(gabT)	C1M51_18065(gabT) C1M51_18125 C1M51_18065(gabT)	C1M51_18130	0	AsnC family transcriptional regulator
HSE	Hsero_1082(goaG) Hsero_3942(gabT)	Hsero_4647	Hsero_1082(goaG) Hsero_3942(gabT)	Hsero_1082(goaG) Hsero_1082(goaG)	Hsero_1083	0	MocR family transcription regulator protein
HRB	Hrubri_0882(puuE)	Hrubri_4597	Hrubri_0882(puuE)	Hrubri_0882(puuE) Hrubri_0882(puuE)	Hrubri_0883	0	MocR family transcription regulator protein
CFU	CFU_4383(gabT)	CFU_0091(aptA) CFU_3439	CFU_4383(gabT)	CFU_4383(gabT) CFU_4383(gabT)	CFU_4384	0	Putative GntR-family regulatory protein and aminotransferase near polyamine transporter
CARE	LT85_4940	LT85_0068 LT85_3951	LT85_4940	LT85_4940 LT85_4940	LT85_4941	0	Transcriptional regulator
CPRA	CPter91_5454(gabT)	CPter91_0070 CPter91_4255	CPter91_5454(gabT)	CPter91_5454(gabT) CPter91_5454(gabT)	CPter91_5455	0	bacterial regulatory s, gntR family protein
AAK	AA2016_0499 AA2016_4129	AA2016_2753	AA2016_0499 AA2016_4129	AA2016_4129 AA2016_4129	AA2016_4128	0	Transcriptional regulator, LysR family
SME	SM_b21186(gabT) SMc02413	SMc01534 SMc04388	SM_b21186(gabT) SMc02413	SM_b21186(gabT) SM_b21186(gabT)	SM_b21187	0	putative protein, similar to transcriptional regulators merR and LacI family
SMK	Sinme_2640 Sinme_4852	Sinme_2452 Sinme_3285	Sinme_2640 Sinme_4852	Sinme_4852 Sinme_4852	Sinme_4851	0	transcriptional regulator, MerR family
SMQ	SinmeB_2419 SinmeB_3811	SinmeB_2231 SinmeB_3060	SinmeB_2419 SinmeB_3811	SinmeB_3811 SinmeB_3811	SinmeB_3810	0	transcriptional regulator, MerR family
SMI	BN406_02439 BN406_05806(puuE)	BN406_02253 BN406_03089	BN406_02439 BN406_05806(puuE)	BN406_05806(puuE) BN406_05806(puuE)	BN406_05805	0	LacI family transcriptional regulator
SMEG	C770_GR4Chr2691 C770_GR4pD0725	C770_GR4Chr2507 C770_GR4Chr3385	C770_GR4Chr2691 C770_GR4pD0725	C770_GR4pD0725 C770_GR4pD0725	C770_GR4pD0724	0	putative transcriptional regulator
SMER	DU99_14350 DU99_29140	DU99_13405 DU99_17740	DU99_14350 DU99_29140	DU99_29140 DU99_29140	DU99_29135	0	MerR family transcriptional regulator
SMD	Smed_4677 Smed_5339	Smed_2317 Smed_3162	Smed_4677 Smed_5339	Smed_4677 Smed_4677	Smed_4678	0	putative transcriptional regulator, MerR family
RHI	NGR_b13670	NGR_b16510 NGR_c23690 NGR_c32980	NGR_b13670	NGR_b13670 NGR_b13670	NGR_b13680	0	putative MerR family transcriptional regulator
SAME	SAMCFNEI73_pC0950(puuE)	SAMCFNEI73_Ch2703 SAMCFNEI73_Ch3675	SAMCFNEI73_pC0950(puuE)	SAMCFNEI73_pC0950(puuE) SAMCFNEI73_pC0950(puuE)	SAMCFNEI73_pC0951	0	MerR family transcriptional regulator
EAH	FA04_22680 FA04_30665	FA04_12350 FA04_17450 FA04_29960	FA04_22680 FA04_30665	FA04_22680 FA04_22680	FA04_22685	0	MerR family transcriptional regulator
ESJ	SJ05684_b51920	SJ05684_c24510 SJ05684_c33190	SJ05684_b51920	SJ05684_b51920 SJ05684_b51920	SJ05684_b51910	0	putative MerR-family transcriptional regulator
EAK	EKH55_5244	EKH55_2402 EKH55_3223	EKH55_5244	EKH55_5244 EKH55_5244	EKH55_5243	0	MerR-family transcriptional regulator
EMX	FKV68_08705 FKV68_28255	FKV68_15410 FKV68_20285	FKV68_08705 FKV68_28255	FKV68_28255 FKV68_28255	FKV68_28260	0	MerR family transcriptional regulator
ARA	Arad_0138(gabT) Arad_4497	Arad_3278(bioA) Arad_8339	Arad_0138(gabT) Arad_4497	Arad_0138(gabT) Arad_0138(gabT)	Arad_0139	0	transcriptional regulator protein
AVI	Avi_5524 Avi_7694(argD)	Avi_3287(bioA)	Avi_5524 Avi_7694(argD)	Avi_7694(argD) Avi_7694(argD)	Avi_7693	0	transcriptional regulator MerR family
RET	RHE_CH00093(gabT)	RHE_CH03090 RHE_PF00434	RHE_CH00093(gabT)	RHE_CH00093(gabT) RHE_CH00093(gabT)	RHE_CH00094	0	probable transcriptional regulator protein, MerR family
REC	RHECIAT_CH0000097(gabT)	RHECIAT_CH0003248 RHECIAT_PC0000657	RHECIAT_CH0000097(gabT)	RHECIAT_CH0000097(gabT) RHECIAT_CH0000097(gabT)	RHECIAT_CH0000098	0	probable transcriptional regulator protein, MerR family
REL	REMIM1_CH00096(gabT-1) REMIM1_PE00446(gabT-2)	REMIM1_CH03139 REMIM1_PF00443	REMIM1_CH00096(gabT-1) REMIM1_PE00446(gabT-2)	REMIM1_CH00096(gabT-1) REMIM1_CH00096(gabT-1)	REMIM1_CH00097	0	MerR family transcriptional regulator protein
REP	IE4803_CH00107(gabT)	IE4803_CH03312 IE4803_PC00484 IE4803_PC00552	IE4803_CH00107(gabT)	IE4803_CH00107(gabT) IE4803_CH00107(gabT)	IE4803_CH00108	0	MerR family transcriptional regulator protein
REI	IE4771_CH00107(gabT)	IE4771_CH03349 IE4771_PD00494 IE4771_PD00564	IE4771_CH00107(gabT)	IE4771_CH00107(gabT) IE4771_CH00107(gabT)	IE4771_CH00108	0	MerR family transcriptional regulator protein
RLE	RL0102(goaG)	RL3538(opaB) pRL120419(opaA)	RL0102(goaG)	RL0102(goaG) RL0102(goaG)	RL0103	0	putative MerR family transcriptional regulator
RLT	Rleg2_4026 Rleg2_6300	Rleg2_2828 Rleg2_4833	Rleg2_4026 Rleg2_6300	Rleg2_4026 Rleg2_4026	Rleg2_4027	0	transcriptional regulator, MerR family
RLG	Rleg_4356	Rleg_3097 Rleg_4783	Rleg_4356	Rleg_4356 Rleg_4356	Rleg_4357	0	transcriptional regulator, MerR family
RLB	RLEG3_32785	RLEG3_07580 RLEG3_26060	RLEG3_32785	RLEG3_32785 RLEG3_32785	RLEG3_32790	0	MerR family transcriptional regulator
RLU	RLEG12_08605 RLEG12_31770	RLEG12_10500 RLEG12_25380	RLEG12_08605 RLEG12_31770	RLEG12_31770 RLEG12_31770	RLEG12_31775	0	MerR family transcriptional regulator
RTR	RTCIAT899_CH00455(gabT) RTCIAT899_CH17390	RTCIAT899_CH13040	RTCIAT899_CH00455(gabT) RTCIAT899_CH17390	RTCIAT899_CH00455(gabT) RTCIAT899_CH00455(gabT)	RTCIAT899_CH00460	0	transcriptional regulator, MerR family
RGA	RGR602_CH00101(gabT)	RGR602_CH02721 RGR602_PB00463	RGR602_CH00101(gabT)	RGR602_CH00101(gabT) RGR602_CH00101(gabT)	RGR602_CH00102	0	MerR family transcriptional regulator protein
RHN	AMJ98_CH00095(gabT)	AMJ98_CH03246 AMJ98_PE00512	AMJ98_CH00095(gabT)	AMJ98_CH00095(gabT) AMJ98_CH00095(gabT)	AMJ98_CH00096	0	MerR family transcriptional regulator protein
RPHA	AMC79_CH00099(gabT)	AMC79_CH03251 AMC79_PD00650	AMC79_CH00099(gabT)	AMC79_CH00099(gabT) AMC79_CH00099(gabT)	AMC79_CH00100	0	MerR family transcriptional regulator protein
RHX	AMK02_CH00095(gabT)	AMK02_CH03179 AMK02_PD00388	AMK02_CH00095(gabT)	AMK02_CH00095(gabT) AMK02_CH00095(gabT)	AMK02_CH00096	0	MerR family transcriptional regulator protein
RHK	Kim5_CH00106(gabT)	Kim5_CH03357 Kim5_PC00442	Kim5_CH00106(gabT)	Kim5_CH00106(gabT) Kim5_CH00106(gabT)	Kim5_CH00107	0	MerR family transcriptional regulator protein
REZ	AMJ99_CH00095(gabT)	AMJ99_CH03296 AMJ99_PD00512	AMJ99_CH00095(gabT)	AMJ99_CH00095(gabT) AMJ99_CH00095(gabT)	AMJ99_CH00096	0	MerR family transcriptional regulator protein
RJG	CCGE525_00450 CCGE525_20415	CCGE525_14285 CCGE525_36375	CCGE525_00450 CCGE525_20415	CCGE525_00450 CCGE525_00450	CCGE525_00455	0	MerR family transcriptional regulator
RHR	CKA34_00665 CKA34_03410(gabT)	CKA34_15925 CKA34_25540	CKA34_00665 CKA34_03410(gabT)	CKA34_03410(gabT) CKA34_03410(gabT)	CKA34_03415	0	MerR family transcriptional regulator
RGR	FZ934_17005	FZ934_10630 FZ934_21880	FZ934_17005	FZ934_17005 FZ934_17005	FZ934_17000	0	MerR family transcriptional regulator
RAD	CO657_20750 CO657_23485 CO657_31000	CO657_14460 CO657_27775	CO657_20750 CO657_23485 CO657_31000	CO657_20750 CO657_20750	CO657_20755	0	MerR family transcriptional regulator
RII	FFM53_012820	FFM53_019370 FFM53_024480	FFM53_012820	FFM53_012820 FFM53_012820	FFM53_012815	0	MerR family transcriptional regulator
RHID	FFM81_020635	FFM81_005700 FFM81_024945	FFM81_020635	FFM81_020635 FFM81_020635	FFM81_020630	0	MerR family transcriptional regulator
RBQ	J2J99_00485	J2J99_16195 J2J99_23460	J2J99_00485	J2J99_00485 J2J99_00485	J2J99_00490	0	MerR family transcriptional regulator
RLN	J0663_09135	J0663_02960 J0663_23965	J0663_09135	J0663_09135 J0663_09135	J0663_09140	0	MerR family transcriptional regulator
RBAN	J2J98_00470	J2J98_15560 J2J98_22855	J2J98_00470	J2J98_00470 J2J98_00470	J2J98_00475	0	MerR family transcriptional regulator
RRG	J3P73_00545 J3P73_37365	J3P73_18240 J3P73_25140	J3P73_00545 J3P73_37365	J3P73_00545 J3P73_00545	J3P73_00550	0	MerR family transcriptional regulator
NGL	RG1141_PA08080 RG1141_PB00340	RG1141_CH25930	RG1141_PA08080 RG1141_PB00340	RG1141_PA08080 RG1141_PA08080	RG1141_PA08090	0	Transcriptional regulator, XRE family with cupin sensor
SHZ	shn_22570 shn_23565	shn_02095 shn_13250	shn_22570 shn_23565	shn_22570 shn_22570	shn_22565	0	MerR family transcriptional regulator
SZO	K8M09_20085 K8M09_21510	K8M09_03020 K8M09_11850	K8M09_20085 K8M09_21510	K8M09_20085 K8M09_20085	K8M09_20090	0	MerR family transcriptional regulator
PDES	FE840_001100	FE840_016725	FE840_001100	FE840_001100 FE840_001100	FE840_001105	0	MerR family transcriptional regulator
BVZ	BRAD3257_7362(puuE)	BRAD3257_1463	BRAD3257_7362(puuE)	BRAD3257_7362(puuE) BRAD3257_7362(puuE)	BRAD3257_7365	0	putative transcriptional regulator protein, LysR family
VGO	GJW-30_1_03809(puuE)	GJW-30_1_01464	GJW-30_1_03809(puuE)	GJW-30_1_03809(puuE) GJW-30_1_03809(puuE)	GJW-30_1_03810	0	HTH-type transcriptional regulator PuuR
LNE	FZC33_16910(gabT)	FZC33_29590	FZC33_16910(gabT)	FZC33_16910(gabT) FZC33_16910(gabT)	FZC33_16905	0	LysR family transcriptional regulator
BLAG	BLTE_16770(gabT)	BLTE_01510	BLTE_16770(gabT)	BLTE_16770(gabT) BLTE_16770(gabT)	BLTE_16760	0	transcriptional regulator
MEY	TM49_02805	TM49_08285	TM49_02805	TM49_02805 TM49_02805	TM49_02800	0	XRE family transcriptional regulator
PPHR	APZ00_02445	APZ00_18230	APZ00_02445	APZ00_02445 APZ00_02445	APZ00_02440	0	MerR family transcriptional regulator
PHR	C6569_21365(gabT)	C6569_04410 C6569_17530	C6569_21365(gabT)	C6569_21365(gabT) C6569_21365(gabT)	C6569_21360	0	XRE family transcriptional regulator
CAUL	KCG34_00140(gabT) KCG34_05450	KCG34_02630	KCG34_00140(gabT) KCG34_05450	KCG34_00140(gabT) KCG34_00140(gabT)	KCG34_00135	0	response regulator
RCP	RCAP_rcc03146(gabT1)	RCAP_rcc02598	RCAP_rcc03146(gabT1)	RCAP_rcc03146(gabT1) RCAP_rcc03146(gabT1)	RCAP_rcc03147	0	transcriptional regulator, MerR family
PARO	CUV01_10750(gabT) CUV01_13020(gabT)	CUV01_16710	CUV01_10750(gabT) CUV01_13020(gabT)	CUV01_13020(gabT) CUV01_13020(gabT)	CUV01_13025	0	XRE family transcriptional regulator
DAA	AKL17_2036	AKL17_1980	AKL17_2036	AKL17_2036 AKL17_2036	AKL17_2037	0	MerR family transcriptional regulator
PGV	SL003B_0718	SL003B_2290	SL003B_0718	SL003B_0718 SL003B_0718	SL003B_0717	0	Putative transcriptional regulator protein, LysR family
Organism_code	ec:2.6.1.19_gene(s)	ec:2.6.1.18_gene(s)	ec:6.3.2.1_gene(s)	Operon	Regulator	Regulator_score	Regulator_annotation
ADS	FPL17_02500	FPL17_02470	FPL17_11225	FPL17_02500 FPL17_02470	FPL17_02465	0	LysR family transcriptional regulator
MPT	Mpe_A1910	Mpe_A1898	Mpe_A1155	Mpe_A1910 Mpe_A1898	Mpe_A1897	0	transcriptional regulator, AsnC family
METP	C1M51_18065(gabT)	C1M51_18125	C1M51_02380	C1M51_18065(gabT) C1M51_18125	C1M51_18130	0	AsnC family transcriptional regulator
Organism_code	ec:2.6.1.19_gene(s)	ec:4.2.1.155_gene(s)	ec:1.2.1.4_gene(s)	Operon	Regulator	Regulator_score	Regulator_annotation
SPHV	F9278_35695(gabT) F9278_39300 F9278_41900(gabT)	F9278_04880	F9278_09390 F9278_41905	F9278_41900(gabT) F9278_41905	F9278_41895	0	PucR family transcriptional regulator
Organism_code	ec:2.6.1.55_gene(s)	ec:2.6.1.18_gene(s)	ec:2.6.1.19_gene(s)	Operon	Regulator	Regulator_score	Regulator_annotation
PPT	PPS_2409	PPS_0595 PPS_2407	PPS_0205	PPS_2409 PPS_2407	PPS_2406	0	LysR family transcriptional regulator
PPUD	DW66_2667	DW66_0613 DW66_2665	DW66_0215	DW66_2667 DW66_2665	DW66_2664	0	transcriptional regulator LysR
PFAK	KSS94_12180	KSS94_12170 KSS94_23640	KSS94_25935(gabT)	KSS94_12180 KSS94_12170	KSS94_12165	0	LysR family transcriptional regulator
Organism_code	ec:2.6.1.55_gene(s)_x	ec:2.6.1.18_gene(s)	ec:2.6.1.55_gene(s)_y	Operon	Regulator	Regulator_score	Regulator_annotation
PPT	PPS_2409	PPS_0595 PPS_2407	PPS_2409	PPS_2409 PPS_2407 PPS_2409	PPS_2406	0	LysR family transcriptional regulator
PPUD	DW66_2667	DW66_0613 DW66_2665	DW66_2667	DW66_2667 DW66_2665 DW66_2667	DW66_2664	0	transcriptional regulator LysR
PFAK	KSS94_12180	KSS94_12170 KSS94_23640	KSS94_12180	KSS94_12180 KSS94_12170 KSS94_12180	KSS94_12165	0	LysR family transcriptional regulator
BCH	Bcen2424_6399	Bcen2424_4313	Bcen2424_6399	Bcen2424_6399 Bcen2424_6399	Bcen2424_6398	0	transcriptional regulator, LysR family
BCEO	I35_7675	I35_5295	I35_7675	I35_7675 I35_7675	I35_7676	0	transcriptional regulator
BCED	DM42_7194	DM42_3646	DM42_7194	DM42_7194 DM42_7194	DM42_7195	0	glycine cleavage system transcriptional activator
BSEM	WJ12_17340	WJ12_27060	WJ12_17340	WJ12_17340 WJ12_17340	WJ12_17345	0	LysR family transcriptional regulator
HYB	Q5W_13085	Q5W_18730	Q5W_13085	Q5W_13085 Q5W_13085	Q5W_13080	0	LysR family transcriptional regulator
ARN	CGK93_03110	CGK93_19590	CGK93_03110	CGK93_03110 CGK93_03110	CGK93_03105	0	PucR family transcriptional regulator
AAU	AAur_1939	AAur_3493	AAur_1939	AAur_1939 AAur_1939	AAur_1940	0	putative regulatory protein
Organism_code	ec:2.6.1.55_gene(s)	ec:2.6.1.18_gene(s)	ec:6.3.2.1_gene(s)	Operon	Regulator	Regulator_score	Regulator_annotation
PPT	PPS_2409	PPS_0595 PPS_2407	PPS_4544	PPS_2409 PPS_2407	PPS_2406	0	LysR family transcriptional regulator
PPUD	DW66_2667	DW66_0613 DW66_2665	DW66_4936	DW66_2667 DW66_2665	DW66_2664	0	transcriptional regulator LysR
PFAK	KSS94_12180	KSS94_12170 KSS94_23640	KSS94_03840(panC)	KSS94_12180 KSS94_12170	KSS94_12165	0	LysR family transcriptional regulator
Organism_code	ec:6.3.2.1_gene(s)	ec:2.7.1.33_gene(s)	ec:6.3.2.5_gene(s)	Operon	Regulator	Regulator_score	Regulator_annotation
VGU	HYG85_21335	HYG85_07880	HYG85_21350(coaBC)	HYG85_21335 HYG85_21350(coaBC)	HYG85_21355	0	AraC family transcriptional regulator
Chain length of 2
Organism_code	ec:2.6.1.19_gene(s)	ec:1.2.1.18_gene(s)	Operon	Regulator	Regulator_score	Regulator_annotation
ALW	FOB21_01390(gabT)	FOB21_01445(mmsA)	FOB21_01390(gabT) FOB21_01445(mmsA)	FOB21_01450	0	LysR family transcriptional regulator
CPRA	CPter91_5454(gabT)	CPter91_1822(mmsA) CPter91_5483(mmsA)	CPter91_5454(gabT) CPter91_5483(mmsA)	CPter91_5484	0	bacterial regulatory helix-turn-helix, lysR family protein
CID	P73_1541	P73_1558	P73_1541 P73_1558	P73_1559	0	LysR family transcriptional regulator
GYA	GYMC52_1884 GYMC52_1885	GYMC52_1345 GYMC52_1931	GYMC52_1884 GYMC52_1885	GYMC52_1886	0	PAS modulated sigma54 specific transcriptional regulator, Fis family
GCT	GC56T3_1608 GC56T3_1609	GC56T3_1563	GC56T3_1608 GC56T3_1609	GC56T3_1607	0	PAS modulated sigma54 specific transcriptional regulator, Fis family
GTH	Geoth_2290 Geoth_2292	Geoth_2327 Geoth_2506	Geoth_2290 Geoth_2292	Geoth_2293	0	PAS modulated sigma54 specific transcriptional regulator, Fis family
PTL	AOT13_11320 AOT13_11330	AOT13_10105 AOT13_11145	AOT13_11320 AOT13_11330	AOT13_11315	0	Fis family transcriptional regulator
ACAI	ISX45_04685(gabT) ISX45_05130(gabT) ISX45_05140	ISX45_04855	ISX45_05130(gabT) ISX45_05140	ISX45_05125	0	sigma 54-interacting transcriptional regulator
CAMG	CAMM_03710	CAMM_03505 CAMM_03860	CAMM_03710 CAMM_03860	CAMM_03705	0	transcriptional regulator
NDA	Ndas_3663 Ndas_3669 Ndas_4758	Ndas_3670	Ndas_3663 Ndas_3669 Ndas_3670	Ndas_3662	0	transcriptional regulator, PucR family
NDA	Ndas_3663 Ndas_3669 Ndas_4758	Ndas_3670	Ndas_3669 Ndas_3670	Ndas_3668	0	transcriptional regulator, CdaR
NAL	B005_0834(gabT) B005_2087	B005_0839(mmsA)	B005_0834(gabT) B005_0839(mmsA)	B005_0833	0	bacterial regulatory , Fis family protein
NGV	CDO52_01410 CDO52_08995 CDO52_09015(gabT)	CDO52_05440(mmsA) CDO52_09000(mmsA)	CDO52_08995 CDO52_09000(mmsA)	CDO52_08990	0	CdaR family transcriptional regulator
AAB	A4R43_22810 A4R43_36215 A4R43_39625	A4R43_01740 A4R43_39630	A4R43_39625 A4R43_39630	A4R43_39620	0	CdaR family transcriptional regulator
AMYY	YIM_05970(davT1) YIM_16720(gabT1) YIM_38235(argD2) YIM_41785(davT2)	YIM_16870(mmsA1) YIM_38230(mmsA2)	YIM_38235(argD2) YIM_38230(mmsA2)	YIM_38240	0	Purine catabolism regulatory protein
APRE	CNX65_10725 CNX65_15630	CNX65_10730(mmsA)	CNX65_10725 CNX65_10730(mmsA)	CNX65_10720	0	CdaR family transcriptional regulator
AMI	Amir_2104 Amir_3076	Amir_2105	Amir_2104 Amir_2105	Amir_2103	0	transcriptional regulator, PucR family
SESP	BN6_30470 BN6_61600(gabT)	BN6_10840(iolA1-1) BN6_30480(iolA2) BN6_46790(iolA1-2)	BN6_30470 BN6_30480(iolA2)	BN6_30460	0	Transcriptional regulator, PucR family
SSYI	EKG83_34835 EKG83_35200(gabT)	EKG83_34830(mmsA)	EKG83_34835 EKG83_34830(mmsA)	EKG83_34840	0	PucR family transcriptional regulator
KPHY	AOZ06_09940 AOZ06_15095	AOZ06_15100 AOZ06_51555	AOZ06_15095 AOZ06_15100	AOZ06_15090	0	CdaR family transcriptional regulator
LED	BBK82_27140 BBK82_28075	BBK82_16055 BBK82_27145	BBK82_27140 BBK82_27145	BBK82_27135	0	CdaR family transcriptional regulator
AYM	YM304_02020(gabT) YM304_14010	YM304_14040(mmsA)	YM304_14010 YM304_14040(mmsA)	YM304_14000	0	putative GntR family transcriptional regulator
Organism_code	ec:2.6.1.19_gene(s)	ec:1.2.1.27_gene(s)	Operon	Regulator	Regulator_score	Regulator_annotation
ALW	FOB21_01390(gabT)	FOB21_01445(mmsA)	FOB21_01390(gabT) FOB21_01445(mmsA)	FOB21_01450	0	LysR family transcriptional regulator
CPRA	CPter91_5454(gabT)	CPter91_1822(mmsA) CPter91_5483(mmsA)	CPter91_5454(gabT) CPter91_5483(mmsA)	CPter91_5484	0	bacterial regulatory helix-turn-helix, lysR family protein
CID	P73_1541	P73_1558	P73_1541 P73_1558	P73_1559	0	LysR family transcriptional regulator
GYA	GYMC52_1884 GYMC52_1885	GYMC52_1345 GYMC52_1931	GYMC52_1884 GYMC52_1885	GYMC52_1886	0	PAS modulated sigma54 specific transcriptional regulator, Fis family
GCT	GC56T3_1608 GC56T3_1609	GC56T3_1563	GC56T3_1608 GC56T3_1609	GC56T3_1607	0	PAS modulated sigma54 specific transcriptional regulator, Fis family
GTH	Geoth_2290 Geoth_2292	Geoth_2327 Geoth_2506	Geoth_2290 Geoth_2292	Geoth_2293	0	PAS modulated sigma54 specific transcriptional regulator, Fis family
PTL	AOT13_11320 AOT13_11330	AOT13_10105 AOT13_11145	AOT13_11320 AOT13_11330	AOT13_11315	0	Fis family transcriptional regulator
ACAI	ISX45_04685(gabT) ISX45_05130(gabT) ISX45_05140	ISX45_04855	ISX45_05130(gabT) ISX45_05140	ISX45_05125	0	sigma 54-interacting transcriptional regulator
CAMG	CAMM_03710	CAMM_03505 CAMM_03860	CAMM_03710 CAMM_03860	CAMM_03705	0	transcriptional regulator
NDA	Ndas_3663 Ndas_3669 Ndas_4758	Ndas_3670	Ndas_3663 Ndas_3669 Ndas_3670	Ndas_3662	0	transcriptional regulator, PucR family
NDA	Ndas_3663 Ndas_3669 Ndas_4758	Ndas_3670	Ndas_3669 Ndas_3670	Ndas_3668	0	transcriptional regulator, CdaR
NAL	B005_0834(gabT) B005_2087	B005_0839(mmsA)	B005_0834(gabT) B005_0839(mmsA)	B005_0833	0	bacterial regulatory , Fis family protein
NGV	CDO52_01410 CDO52_08995 CDO52_09015(gabT)	CDO52_05440(mmsA) CDO52_09000(mmsA)	CDO52_08995 CDO52_09000(mmsA)	CDO52_08990	0	CdaR family transcriptional regulator
AAB	A4R43_22810 A4R43_36215 A4R43_39625	A4R43_01740 A4R43_39630	A4R43_39625 A4R43_39630	A4R43_39620	0	CdaR family transcriptional regulator
AMYY	YIM_05970(davT1) YIM_16720(gabT1) YIM_38235(argD2) YIM_41785(davT2)	YIM_16870(mmsA1) YIM_38230(mmsA2)	YIM_38235(argD2) YIM_38230(mmsA2)	YIM_38240	0	Purine catabolism regulatory protein
APRE	CNX65_10725 CNX65_15630	CNX65_10730(mmsA)	CNX65_10725 CNX65_10730(mmsA)	CNX65_10720	0	CdaR family transcriptional regulator
AMI	Amir_2104 Amir_3076	Amir_2105	Amir_2104 Amir_2105	Amir_2103	0	transcriptional regulator, PucR family
SESP	BN6_30470 BN6_61600(gabT)	BN6_10840(iolA1-1) BN6_30480(iolA2) BN6_46790(iolA1-2)	BN6_30470 BN6_30480(iolA2)	BN6_30460	0	Transcriptional regulator, PucR family
SSYI	EKG83_34835 EKG83_35200(gabT)	EKG83_34830(mmsA)	EKG83_34835 EKG83_34830(mmsA)	EKG83_34840	0	PucR family transcriptional regulator
KPHY	AOZ06_09940 AOZ06_15095	AOZ06_15100 AOZ06_51555	AOZ06_15095 AOZ06_15100	AOZ06_15090	0	CdaR family transcriptional regulator
LED	BBK82_27140 BBK82_28075	BBK82_16055 BBK82_27145	BBK82_27140 BBK82_27145	BBK82_27135	0	CdaR family transcriptional regulator
AYM	YM304_02020(gabT) YM304_14010	YM304_14040(mmsA)	YM304_14010 YM304_14040(mmsA)	YM304_14000	0	putative GntR family transcriptional regulator
Organism_code	ec:2.6.1.19_gene(s)	ec:2.6.1.18_gene(s)	Operon	Regulator	Regulator_score	Regulator_annotation
ADS	FPL17_02500	FPL17_02470	FPL17_02500 FPL17_02470	FPL17_02465	0	LysR family transcriptional regulator
MPT	Mpe_A1910	Mpe_A1898	Mpe_A1910 Mpe_A1898	Mpe_A1897	0	transcriptional regulator, AsnC family
METP	C1M51_18065(gabT)	C1M51_18125	C1M51_18065(gabT) C1M51_18125	C1M51_18130	0	AsnC family transcriptional regulator
Organism_code	ec:2.6.1.55_gene(s)	ec:1.2.1.18_gene(s)	Operon	Regulator	Regulator_score	Regulator_annotation
PVW	HU752_022195	HU752_004325 HU752_004410 HU752_012900 HU752_022200	HU752_022195 HU752_022200	HU752_022205	0	LysR family transcriptional regulator
MYE	AB431_16140	AB431_05855 AB431_16135	AB431_16140 AB431_16135	AB431_16130	0	PucR family transcriptional regulator
MDX	BTO20_23105	BTO20_07830 BTO20_23110 BTO20_28100	BTO20_23105 BTO20_23110	BTO20_23115	0	PucR family transcriptional regulator
MGRO	FZ046_17585	FZ046_11610 FZ046_17590	FZ046_17585 FZ046_17590	FZ046_17595	0	PucR family transcriptional regulator
MDF	K0O62_28155	K0O62_06265 K0O62_28150	K0O62_28155 K0O62_28150	K0O62_28145	0	PucR family transcriptional regulator
MSEN	K3U95_17985	K3U95_02145 K3U95_06585 K3U95_17990	K3U95_17985 K3U95_17990	K3U95_17995	0	PucR family transcriptional regulator
MPAE	K0O64_15190	K0O64_05380 K0O64_15185 K0O64_19740	K0O64_15190 K0O64_15185	K0O64_15180	0	PucR family transcriptional regulator ligand-binding domain-containing protein
MSP	Mspyr1_03980 Mspyr1_51330	Mspyr1_03990 Mspyr1_44280	Mspyr1_03980 Mspyr1_03990	Mspyr1_04000	0	purine catabolism regulator-like protein
MCB	Mycch_1685 Mycch_5112	Mycch_0988 Mycch_1686 Mycch_3470	Mycch_1685 Mycch_1686	Mycch_1687	0	purine catabolism regulator-like protein
MFT	XA26_24330	XA26_14980 XA26_24320	XA26_24330 XA26_24320	XA26_24310	0	Putative regulatory protein
MPHL	MPHLCCUG_04432(tpa_2)	MPHLCCUG_01364(mmsA_1) MPHLCCUG_04433(mmsA_2)	MPHLCCUG_04432(tpa_2) MPHLCCUG_04433(mmsA_2)	MPHLCCUG_04434	0	Purine catabolism regulatory protein
MVQ	MYVA_1616 MYVA_5694	MYVA_1166(mmsA1) MYVA_1617(mmsA2)	MYVA_1616 MYVA_1617(mmsA2)	MYVA_1618	0	PucR family transcriptional regulator
MCHT	MCHIJ_29690	MCHIJ_00710(mmsA_1) MCHIJ_14000(mmsA_2) MCHIJ_29700(mmsA_3)	MCHIJ_29690 MCHIJ_29700(mmsA_3)	MCHIJ_29710	0	putative regulatory protein
MMAG	MMAD_03250	MMAD_03260(mmsA_1) MMAD_11690(mmsA_2)	MMAD_03250 MMAD_03260(mmsA_1)	MMAD_03270	0	putative regulatory protein
MAIC	MAIC_27870	MAIC_27860(mmsA_1) MAIC_45340(mmsA_2)	MAIC_27870 MAIC_27860(mmsA_1)	MAIC_27850	0	putative regulatory protein
MTY	MTOK_00500	MTOK_00490(mmsA_1) MTOK_32600(mmsA_2)	MTOK_00500 MTOK_00490(mmsA_1)	MTOK_00480	0	putative regulatory protein
MHEV	MHEL_37430 MHEL_51540	MHEL_11320(mmsA_1) MHEL_51000(mmsA_2) MHEL_51530(mmsA_3)	MHEL_51540 MHEL_51530(mmsA_3)	MHEL_51520	0	putative regulatory protein
MSAR	MSAR_40410	MSAR_26030(mmsA_1) MSAR_40420(mmsA_2)	MSAR_40410 MSAR_40420(mmsA_2)	MSAR_40430	0	putative regulatory protein
MANY	MANY_13580	MANY_13570(mmsA_1) MANY_50260(mmsA_2)	MANY_13580 MANY_13570(mmsA_1)	MANY_13560	0	putative regulatory protein
MMUC	C1S78_013935 C1S78_023850	C1S78_013940 C1S78_022665	C1S78_013935 C1S78_013940	C1S78_013945	0	PucR family transcriptional regulator ligand-binding domain-containing protein
MFG	K6L26_20545	K6L26_20550 K6L26_25150	K6L26_20545 K6L26_20550	K6L26_20555	0	PucR family transcriptional regulator
MAB	MAB_1703 MAB_4345c	MAB_1189c MAB_4346c	MAB_4345c MAB_4346c	MAB_4347	0	Putative regulatory protein
CVA	CVAR_0997 CVAR_1681	CVAR_0996	CVAR_0997 CVAR_0996	CVAR_0995	0	purine catabolism regulatory protein
CCN	H924_00185	H924_00180	H924_00185 H924_00180	H924_00175	0	purine catabolism regulatory protein
CGY	CGLY_10630	CGLY_10635(iolA2)	CGLY_10630 CGLY_10635(iolA2)	CGLY_10640	0	Purine catabolism regulatory protein
CMV	CMUST_01920	CMUST_01925(iolA2) CMUST_05235(ALDH6B2)	CMUST_01920 CMUST_01925(iolA2)	CMUST_01930	0	purine catabolism regulator-like protein
CDX	CDES_06405 CDES_11080	CDES_00975(iolA) CDES_06410(iolA2)	CDES_06405 CDES_06410(iolA2)	CDES_06415	0	purine catabolism regulatory protein
CKW	CKALI_03220(davT)	CKALI_03225(iolA) CKALI_10035(mmsA)	CKALI_03220(davT) CKALI_03225(iolA)	CKALI_03230	0	Purine catabolism regulatory protein-like family protein
COK	COCCU_03165(davT1) COCCU_10330(davT2)	COCCU_03170(iolA)	COCCU_03165(davT1) COCCU_03170(iolA)	COCCU_03175	0	Purine catabolism regulatory protein-like family protein
NBR	O3I_021425 O3I_026930 O3I_030610	O3I_006095 O3I_030605	O3I_030610 O3I_030605	O3I_030600	0	transcriptional regulator
NSL	BOX37_21165	BOX37_05645 BOX37_21160	BOX37_21165 BOX37_21160	BOX37_21155	0	PucR family transcriptional regulator
NTP	CRH09_17175 CRH09_26105	CRH09_06815(mmsA) CRH09_26100(mmsA) CRH09_28450(mmsA)	CRH09_26105 CRH09_26100(mmsA)	CRH09_26095	0	PucR family transcriptional regulator
NOZ	DMB37_05820 DMB37_08025 DMB37_09355	DMB37_09350(mmsA) DMB37_26990(mmsA)	DMB37_09355 DMB37_09350(mmsA)	DMB37_09345	0	PucR family transcriptional regulator
NOD	FOH10_20765	FOH10_20760 FOH10_25185	FOH10_20765 FOH10_20760	FOH10_20755	0	PucR family transcriptional regulator
NAH	F5544_26590 F5544_32460	F5544_07170(mmsA) F5544_32455(mmsA)	F5544_32460 F5544_32455(mmsA)	F5544_32450	0	PucR family transcriptional regulator
NIE	KV110_26135 KV110_29575	KV110_06640 KV110_29570	KV110_29575 KV110_29570	KV110_29565	0	PucR family transcriptional regulator
NTC	KHQ06_32760	KHQ06_00250 KHQ06_32755	KHQ06_32760 KHQ06_32755	KHQ06_32750	0	PucR family transcriptional regulator
NHU	H0264_31805	H0264_07425 H0264_31800	H0264_31805 H0264_31800	H0264_31795	0	PucR family transcriptional regulator
RHA	RHA1_ro04469(gabT1)	RHA1_ro01357(mmsA1) RHA1_ro01542(mmsA2) RHA1_ro04468(mmsA3) RHA1_ro04548 RHA1_ro10225	RHA1_ro04469(gabT1) RHA1_ro04468(mmsA3)	RHA1_ro04467	0	possible transcriptional regulator
ROP	ROP_43870	ROP_05260(mmsA) ROP_10730(mmsA) ROP_12450(mmsA) ROP_43860(mmsA) ROP_44630(mmsA) ROP_72060(mmsA)	ROP_43870 ROP_43860(mmsA)	ROP_43850	0	putative CdaR family transcriptional regulator
RHW	BFN03_17375	BFN03_11455 BFN03_17370	BFN03_17375 BFN03_17370	BFN03_17365	0	PucR family transcriptional regulator
RKO	JWS14_24150	JWS14_06980 JWS14_07905 JWS14_13680 JWS14_24145 JWS14_24530 JWS14_38925 JWS14_38965 JWS14_45070 JWS14_47240	JWS14_24150 JWS14_24145	JWS14_24140	0	PucR family transcriptional regulator ligand-binding domain-containing protein
GAM	GII34_21810	GII34_04700(mmsA) GII34_21805(mmsA)	GII34_21810 GII34_21805(mmsA)	GII34_21800	0	PucR family transcriptional regulator
SBH	SBI_00593 SBI_05689	SBI_00592 SBI_00797 SBI_07024	SBI_00593 SBI_00592	SBI_00591	0	transcriptional regulator, PucR family protein
LEIF	HF024_12320	HF024_12315 HF024_12480	HF024_12320 HF024_12315	HF024_12310	0	PucR family transcriptional regulator
LSE	F1C12_00545	F1C12_00550 F1C12_11785	F1C12_00545 F1C12_00550	F1C12_00555	0	PucR family transcriptional regulator
MTS	MTES_0144	MTES_0143	MTES_0144 MTES_0143	MTES_0142	0	regulator of polyketide synthase expression
MHOS	CXR34_02580	CXR34_02585(mmsA) CXR34_11905(mmsA)	CXR34_02580 CXR34_02585(mmsA)	CXR34_02590	0	PucR family transcriptional regulator
MFOL	DXT68_12035	DXT68_12030(mmsA) DXT68_14770(mmsA)	DXT68_12035 DXT68_12030(mmsA)	DXT68_12025	0	PucR family transcriptional regulator
MOY	CVS54_02726(tpa)	CVS54_02725(bauC_1) CVS54_03308(bauC_2)	CVS54_02726(tpa) CVS54_02725(bauC_1)	CVS54_02724	0	Purine catabolism regulatory protein
AGM	DCE93_02100 DCE93_13575	DCE93_02105(mmsA) DCE93_13570(mmsA)	DCE93_02100 DCE93_02105(mmsA)	DCE93_02110	0	PucR family transcriptional regulator
HUW	FPZ11_15635	FPZ11_15640	FPZ11_15635 FPZ11_15640	FPZ11_15645	0	PucR family transcriptional regulator
PLAP	EAO79_01465	EAO79_01470	EAO79_01465 EAO79_01470	EAO79_01460	0	PucR family transcriptional regulator
LEU	Leucomu_01375	Leucomu_01370 Leucomu_14815(mmsA)	Leucomu_01375 Leucomu_01370	Leucomu_01365	0	PucR family transcriptional regulator
LTR	EVS81_11320	EVS81_09200 EVS81_11315	EVS81_11320 EVS81_11315	EVS81_11310	0	PucR family transcriptional regulator
LEB	G7066_13760	G7066_00560 G7066_13765	G7066_13760 G7066_13765	G7066_13770	0	PucR family transcriptional regulator
LVI	G7068_07540	G7068_07545 G7068_09680	G7068_07540 G7068_07545	G7068_07550	0	PucR family transcriptional regulator
LINS	G7067_01095	G7067_01100	G7067_01095 G7067_01100	G7067_01105	0	PucR family transcriptional regulator
ACRY	AC20117_06550	AC20117_06555 AC20117_15495	AC20117_06550 AC20117_06555	AC20117_06560	0	PucR family transcriptional regulator
ARTH	C3B78_19495	C3B78_02435(mmsA) C3B78_06370(mmsA) C3B78_19490(mmsA)	C3B78_19495 C3B78_19490(mmsA)	C3B78_19485	0	PucR family transcriptional regulator
AAI	AARI_25950	AARI_25940(msmA)	AARI_25950 AARI_25940(msmA)	AARI_25930	0	possible transcriptional regulator
GCR	GcLGCM259_2319	GcLGCM259_2318(mmsA)	GcLGCM259_2319 GcLGCM259_2318(mmsA)	GcLGCM259_2317	0	PucR family transcriptional regulator
GLU	F0M17_12735	F0M17_12730	F0M17_12735 F0M17_12730	F0M17_12725	0	PucR family transcriptional regulator
GPR	JQN66_13305	JQN66_13300	JQN66_13305 JQN66_13300	JQN66_13295	0	PucR family transcriptional regulator ligand-binding domain-containing protein
RSA	RSal33209_1802	RSal33209_1803 RSal33209_1851	RSal33209_1802 RSal33209_1803	RSal33209_1804	0	putative regulatory protein
KRH	KRH_23290	KRH_16540(mmsA) KRH_23280(mmsA)	KRH_23290 KRH_23280(mmsA)	KRH_23270	0	putative CdaR family transcriptional regulator
PAEY	KUF55_13905	KUF55_00785 KUF55_02665 KUF55_13900	KUF55_13905 KUF55_13900	KUF55_13895	0	PucR family transcriptional regulator ligand-binding domain-containing protein
ICA	Intca_1760	Intca_1759	Intca_1760 Intca_1759	Intca_1758	0	transcriptional regulator, GntR family with aminotransferase domain
BLUT	EW640_11480	EW640_11475	EW640_11480 EW640_11475	EW640_11470	0	PucR family transcriptional regulator
BCAU	I6G59_01655 I6G59_06870	I6G59_01660	I6G59_01655 I6G59_01660	I6G59_01665	0	PucR family transcriptional regulator
GYU	FE374_15050	FE374_14575 FE374_15055	FE374_15050 FE374_15055	FE374_15060	0	PucR family transcriptional regulator
MPH	MLP_24070	MLP_24060(mmsA) MLP_39360(mmsA)	MLP_24070 MLP_24060(mmsA)	MLP_24050	0	putative transcriptional regulator
NCA	Noca_4627	Noca_4626	Noca_4627 Noca_4626	Noca_4625	0	transcriptional regulator, CdaR family
NDK	I601_1422(tpa_1)	I601_1421(mmsA)	I601_1422(tpa_1) I601_1421(mmsA)	I601_1420	0	putative HTH-type transcriptional regulator YdcR
NARO	CFH99_01125 CFH99_14840	CFH99_01130(mmsA) CFH99_14845(mmsA)	CFH99_14840 CFH99_14845(mmsA)	CFH99_14850	0	GntR family transcriptional regulator
NOQ	LN652_15500	LN652_15505	LN652_15500 LN652_15505	LN652_15510	0	PucR family transcriptional regulator ligand-binding domain-containing protein
ACTW	F7P10_02925	F7P10_02530 F7P10_02930 F7P10_03200	F7P10_02925 F7P10_02930	F7P10_02935	0	PucR family transcriptional regulator
SACG	FDZ84_24345	FDZ84_19200 FDZ84_24340	FDZ84_24345 FDZ84_24340	FDZ84_24335	0	PucR family transcriptional regulator
AAB	A4R43_01745	A4R43_01740 A4R43_39630	A4R43_01745 A4R43_01740	A4R43_01735	0	PucR family transcriptional regulator
MTUA	CSH63_32445	CSH63_32450(mmsA)	CSH63_32445 CSH63_32450(mmsA)	CSH63_32455	0	CdaR family transcriptional regulator
ASE	ACPL_2463	ACPL_2462(msmA)	ACPL_2463 ACPL_2462(msmA)	ACPL_2461	0	transcriptional regulator, GntR family with aminotransferase domain
AMS	AMIS_37590	AMIS_37580 AMIS_48600(iolA)	AMIS_37590 AMIS_37580	AMIS_37570	0	putative GntR-family transcriptional regulator
ACTS	ACWT_2336	ACWT_2335	ACWT_2336 ACWT_2335	ACWT_2334	0	GntR family transcriptional regulator
AIH	Aiant_70480	Aiant_70470(mmsA_1) Aiant_73900(mmsA_2)	Aiant_70480 Aiant_70470(mmsA_1)	Aiant_70460	0	GntR family transcriptional regulator
TTL	TtJL18_2079	TtJL18_2080	TtJL18_2079 TtJL18_2080	TtJL18_2081	0	transcriptional regulator, Fis family
CPI	Cpin_3443	Cpin_3442	Cpin_3443 Cpin_3442	Cpin_3441	0	transcriptional regulator, AsnC family
CHIH	GWR21_06540	GWR21_06545	GWR21_06540 GWR21_06545	GWR21_06550	0	Lrp/AsnC family transcriptional regulator
NKO	Niako_0456	Niako_0455	Niako_0456 Niako_0455	Niako_0454	0	transcriptional regulator, AsnC family
FLP	LK994_02035	LK994_02040	LK994_02035 LK994_02040	LK994_02045	0	Lrp/AsnC family transcriptional regulator
SRD	SD10_12035	SD10_12030	SD10_12035 SD10_12030	SD10_12025	0	AsnC family transcriptional regulator
SPIK	EXU85_15885	EXU85_15890	EXU85_15885 EXU85_15890	EXU85_15895	0	Lrp/AsnC family transcriptional regulator
SPIB	G8759_09135	G8759_09140	G8759_09135 G8759_09140	G8759_09145	0	Lrp/AsnC family transcriptional regulator
Organism_code	ec:2.6.1.55_gene(s)	ec:1.2.1.27_gene(s)	Operon	Regulator	Regulator_score	Regulator_annotation
PVW	HU752_022195	HU752_004325 HU752_004410 HU752_012900 HU752_022200	HU752_022195 HU752_022200	HU752_022205	0	LysR family transcriptional regulator
MYE	AB431_16140	AB431_05855 AB431_16135	AB431_16140 AB431_16135	AB431_16130	0	PucR family transcriptional regulator
MDX	BTO20_23105	BTO20_07830 BTO20_23110 BTO20_28100	BTO20_23105 BTO20_23110	BTO20_23115	0	PucR family transcriptional regulator
MGRO	FZ046_17585	FZ046_11610 FZ046_17590	FZ046_17585 FZ046_17590	FZ046_17595	0	PucR family transcriptional regulator
MDF	K0O62_28155	K0O62_06265 K0O62_28150	K0O62_28155 K0O62_28150	K0O62_28145	0	PucR family transcriptional regulator
MSEN	K3U95_17985	K3U95_02145 K3U95_06585 K3U95_17990	K3U95_17985 K3U95_17990	K3U95_17995	0	PucR family transcriptional regulator
MPAE	K0O64_15190	K0O64_05380 K0O64_15185 K0O64_19740	K0O64_15190 K0O64_15185	K0O64_15180	0	PucR family transcriptional regulator ligand-binding domain-containing protein
MSP	Mspyr1_03980 Mspyr1_51330	Mspyr1_03990 Mspyr1_44280	Mspyr1_03980 Mspyr1_03990	Mspyr1_04000	0	purine catabolism regulator-like protein
MCB	Mycch_1685 Mycch_5112	Mycch_0988 Mycch_1686 Mycch_3470	Mycch_1685 Mycch_1686	Mycch_1687	0	purine catabolism regulator-like protein
MFT	XA26_24330	XA26_14980 XA26_24320	XA26_24330 XA26_24320	XA26_24310	0	Putative regulatory protein
MPHL	MPHLCCUG_04432(tpa_2)	MPHLCCUG_01364(mmsA_1) MPHLCCUG_04433(mmsA_2)	MPHLCCUG_04432(tpa_2) MPHLCCUG_04433(mmsA_2)	MPHLCCUG_04434	0	Purine catabolism regulatory protein
MVQ	MYVA_1616 MYVA_5694	MYVA_1166(mmsA1) MYVA_1617(mmsA2)	MYVA_1616 MYVA_1617(mmsA2)	MYVA_1618	0	PucR family transcriptional regulator
MCHT	MCHIJ_29690	MCHIJ_00710(mmsA_1) MCHIJ_14000(mmsA_2) MCHIJ_29700(mmsA_3)	MCHIJ_29690 MCHIJ_29700(mmsA_3)	MCHIJ_29710	0	putative regulatory protein
MMAG	MMAD_03250	MMAD_03260(mmsA_1) MMAD_11690(mmsA_2)	MMAD_03250 MMAD_03260(mmsA_1)	MMAD_03270	0	putative regulatory protein
MAIC	MAIC_27870	MAIC_27860(mmsA_1) MAIC_45340(mmsA_2)	MAIC_27870 MAIC_27860(mmsA_1)	MAIC_27850	0	putative regulatory protein
MTY	MTOK_00500	MTOK_00490(mmsA_1) MTOK_32600(mmsA_2)	MTOK_00500 MTOK_00490(mmsA_1)	MTOK_00480	0	putative regulatory protein
MHEV	MHEL_37430 MHEL_51540	MHEL_11320(mmsA_1) MHEL_51000(mmsA_2) MHEL_51530(mmsA_3)	MHEL_51540 MHEL_51530(mmsA_3)	MHEL_51520	0	putative regulatory protein
MSAR	MSAR_40410	MSAR_26030(mmsA_1) MSAR_40420(mmsA_2)	MSAR_40410 MSAR_40420(mmsA_2)	MSAR_40430	0	putative regulatory protein
MANY	MANY_13580	MANY_13570(mmsA_1) MANY_50260(mmsA_2)	MANY_13580 MANY_13570(mmsA_1)	MANY_13560	0	putative regulatory protein
MMUC	C1S78_013935 C1S78_023850	C1S78_013940 C1S78_022665	C1S78_013935 C1S78_013940	C1S78_013945	0	PucR family transcriptional regulator ligand-binding domain-containing protein
MFG	K6L26_20545	K6L26_20550 K6L26_25150	K6L26_20545 K6L26_20550	K6L26_20555	0	PucR family transcriptional regulator
MAB	MAB_1703 MAB_4345c	MAB_1189c MAB_4346c	MAB_4345c MAB_4346c	MAB_4347	0	Putative regulatory protein
CVA	CVAR_0997 CVAR_1681	CVAR_0996	CVAR_0997 CVAR_0996	CVAR_0995	0	purine catabolism regulatory protein
CCN	H924_00185	H924_00180	H924_00185 H924_00180	H924_00175	0	purine catabolism regulatory protein
CGY	CGLY_10630	CGLY_10635(iolA2)	CGLY_10630 CGLY_10635(iolA2)	CGLY_10640	0	Purine catabolism regulatory protein
CMV	CMUST_01920	CMUST_01925(iolA2) CMUST_05235(ALDH6B2)	CMUST_01920 CMUST_01925(iolA2)	CMUST_01930	0	purine catabolism regulator-like protein
CDX	CDES_06405 CDES_11080	CDES_00975(iolA) CDES_06410(iolA2)	CDES_06405 CDES_06410(iolA2)	CDES_06415	0	purine catabolism regulatory protein
CKW	CKALI_03220(davT)	CKALI_03225(iolA) CKALI_10035(mmsA)	CKALI_03220(davT) CKALI_03225(iolA)	CKALI_03230	0	Purine catabolism regulatory protein-like family protein
COK	COCCU_03165(davT1) COCCU_10330(davT2)	COCCU_03170(iolA)	COCCU_03165(davT1) COCCU_03170(iolA)	COCCU_03175	0	Purine catabolism regulatory protein-like family protein
NBR	O3I_021425 O3I_026930 O3I_030610	O3I_006095 O3I_030605	O3I_030610 O3I_030605	O3I_030600	0	transcriptional regulator
NSL	BOX37_21165	BOX37_05645 BOX37_21160	BOX37_21165 BOX37_21160	BOX37_21155	0	PucR family transcriptional regulator
NTP	CRH09_17175 CRH09_26105	CRH09_06815(mmsA) CRH09_26100(mmsA) CRH09_28450(mmsA)	CRH09_26105 CRH09_26100(mmsA)	CRH09_26095	0	PucR family transcriptional regulator
NOZ	DMB37_05820 DMB37_08025 DMB37_09355	DMB37_09350(mmsA) DMB37_26990(mmsA)	DMB37_09355 DMB37_09350(mmsA)	DMB37_09345	0	PucR family transcriptional regulator
NOD	FOH10_20765	FOH10_20760 FOH10_25185	FOH10_20765 FOH10_20760	FOH10_20755	0	PucR family transcriptional regulator
NAH	F5544_26590 F5544_32460	F5544_07170(mmsA) F5544_32455(mmsA)	F5544_32460 F5544_32455(mmsA)	F5544_32450	0	PucR family transcriptional regulator
NIE	KV110_26135 KV110_29575	KV110_06640 KV110_29570	KV110_29575 KV110_29570	KV110_29565	0	PucR family transcriptional regulator
NTC	KHQ06_32760	KHQ06_00250 KHQ06_32755	KHQ06_32760 KHQ06_32755	KHQ06_32750	0	PucR family transcriptional regulator
NHU	H0264_31805	H0264_07425 H0264_31800	H0264_31805 H0264_31800	H0264_31795	0	PucR family transcriptional regulator
RHA	RHA1_ro04469(gabT1)	RHA1_ro01357(mmsA1) RHA1_ro01542(mmsA2) RHA1_ro04468(mmsA3) RHA1_ro04548 RHA1_ro10225	RHA1_ro04469(gabT1) RHA1_ro04468(mmsA3)	RHA1_ro04467	0	possible transcriptional regulator
ROP	ROP_43870	ROP_05260(mmsA) ROP_10730(mmsA) ROP_12450(mmsA) ROP_43860(mmsA) ROP_44630(mmsA) ROP_72060(mmsA)	ROP_43870 ROP_43860(mmsA)	ROP_43850	0	putative CdaR family transcriptional regulator
RHW	BFN03_17375	BFN03_11455 BFN03_17370	BFN03_17375 BFN03_17370	BFN03_17365	0	PucR family transcriptional regulator
RKO	JWS14_24150	JWS14_06980 JWS14_07905 JWS14_13680 JWS14_24145 JWS14_24530 JWS14_38925 JWS14_38965 JWS14_45070 JWS14_47240	JWS14_24150 JWS14_24145	JWS14_24140	0	PucR family transcriptional regulator ligand-binding domain-containing protein
GAM	GII34_21810	GII34_04700(mmsA) GII34_21805(mmsA)	GII34_21810 GII34_21805(mmsA)	GII34_21800	0	PucR family transcriptional regulator
SBH	SBI_00593 SBI_05689	SBI_00592 SBI_00797 SBI_07024	SBI_00593 SBI_00592	SBI_00591	0	transcriptional regulator, PucR family protein
LEIF	HF024_12320	HF024_12315 HF024_12480	HF024_12320 HF024_12315	HF024_12310	0	PucR family transcriptional regulator
LSE	F1C12_00545	F1C12_00550 F1C12_11785	F1C12_00545 F1C12_00550	F1C12_00555	0	PucR family transcriptional regulator
MTS	MTES_0144	MTES_0143	MTES_0144 MTES_0143	MTES_0142	0	regulator of polyketide synthase expression
MHOS	CXR34_02580	CXR34_02585(mmsA) CXR34_11905(mmsA)	CXR34_02580 CXR34_02585(mmsA)	CXR34_02590	0	PucR family transcriptional regulator
MFOL	DXT68_12035	DXT68_12030(mmsA) DXT68_14770(mmsA)	DXT68_12035 DXT68_12030(mmsA)	DXT68_12025	0	PucR family transcriptional regulator
MOY	CVS54_02726(tpa)	CVS54_02725(bauC_1) CVS54_03308(bauC_2)	CVS54_02726(tpa) CVS54_02725(bauC_1)	CVS54_02724	0	Purine catabolism regulatory protein
AGM	DCE93_02100 DCE93_13575	DCE93_02105(mmsA) DCE93_13570(mmsA)	DCE93_02100 DCE93_02105(mmsA)	DCE93_02110	0	PucR family transcriptional regulator
HUW	FPZ11_15635	FPZ11_15640	FPZ11_15635 FPZ11_15640	FPZ11_15645	0	PucR family transcriptional regulator
PLAP	EAO79_01465	EAO79_01470	EAO79_01465 EAO79_01470	EAO79_01460	0	PucR family transcriptional regulator
LEU	Leucomu_01375	Leucomu_01370 Leucomu_14815(mmsA)	Leucomu_01375 Leucomu_01370	Leucomu_01365	0	PucR family transcriptional regulator
LTR	EVS81_11320	EVS81_09200 EVS81_11315	EVS81_11320 EVS81_11315	EVS81_11310	0	PucR family transcriptional regulator
LEB	G7066_13760	G7066_00560 G7066_13765	G7066_13760 G7066_13765	G7066_13770	0	PucR family transcriptional regulator
LVI	G7068_07540	G7068_07545 G7068_09680	G7068_07540 G7068_07545	G7068_07550	0	PucR family transcriptional regulator
LINS	G7067_01095	G7067_01100	G7067_01095 G7067_01100	G7067_01105	0	PucR family transcriptional regulator
ACRY	AC20117_06550	AC20117_06555 AC20117_15495	AC20117_06550 AC20117_06555	AC20117_06560	0	PucR family transcriptional regulator
ARTH	C3B78_19495	C3B78_02435(mmsA) C3B78_06370(mmsA) C3B78_19490(mmsA)	C3B78_19495 C3B78_19490(mmsA)	C3B78_19485	0	PucR family transcriptional regulator
AAI	AARI_25950	AARI_25940(msmA)	AARI_25950 AARI_25940(msmA)	AARI_25930	0	possible transcriptional regulator
GCR	GcLGCM259_2319	GcLGCM259_2318(mmsA)	GcLGCM259_2319 GcLGCM259_2318(mmsA)	GcLGCM259_2317	0	PucR family transcriptional regulator
GLU	F0M17_12735	F0M17_12730	F0M17_12735 F0M17_12730	F0M17_12725	0	PucR family transcriptional regulator
GPR	JQN66_13305	JQN66_13300	JQN66_13305 JQN66_13300	JQN66_13295	0	PucR family transcriptional regulator ligand-binding domain-containing protein
RSA	RSal33209_1802	RSal33209_1803 RSal33209_1851	RSal33209_1802 RSal33209_1803	RSal33209_1804	0	putative regulatory protein
KRH	KRH_23290	KRH_16540(mmsA) KRH_23280(mmsA)	KRH_23290 KRH_23280(mmsA)	KRH_23270	0	putative CdaR family transcriptional regulator
PAEY	KUF55_13905	KUF55_00785 KUF55_02665 KUF55_13900	KUF55_13905 KUF55_13900	KUF55_13895	0	PucR family transcriptional regulator ligand-binding domain-containing protein
ICA	Intca_1760	Intca_1759	Intca_1760 Intca_1759	Intca_1758	0	transcriptional regulator, GntR family with aminotransferase domain
BLUT	EW640_11480	EW640_11475	EW640_11480 EW640_11475	EW640_11470	0	PucR family transcriptional regulator
BCAU	I6G59_01655 I6G59_06870	I6G59_01660	I6G59_01655 I6G59_01660	I6G59_01665	0	PucR family transcriptional regulator
GYU	FE374_15050	FE374_14575 FE374_15055	FE374_15050 FE374_15055	FE374_15060	0	PucR family transcriptional regulator
MPH	MLP_24070	MLP_24060(mmsA) MLP_39360(mmsA)	MLP_24070 MLP_24060(mmsA)	MLP_24050	0	putative transcriptional regulator
NCA	Noca_4627	Noca_4626	Noca_4627 Noca_4626	Noca_4625	0	transcriptional regulator, CdaR family
NDK	I601_1422(tpa_1)	I601_1421(mmsA)	I601_1422(tpa_1) I601_1421(mmsA)	I601_1420	0	putative HTH-type transcriptional regulator YdcR
NARO	CFH99_01125 CFH99_14840	CFH99_01130(mmsA) CFH99_14845(mmsA)	CFH99_14840 CFH99_14845(mmsA)	CFH99_14850	0	GntR family transcriptional regulator
NOQ	LN652_15500	LN652_15505	LN652_15500 LN652_15505	LN652_15510	0	PucR family transcriptional regulator ligand-binding domain-containing protein
ACTW	F7P10_02925	F7P10_02530 F7P10_02930 F7P10_03200	F7P10_02925 F7P10_02930	F7P10_02935	0	PucR family transcriptional regulator
SACG	FDZ84_24345	FDZ84_19200 FDZ84_24340	FDZ84_24345 FDZ84_24340	FDZ84_24335	0	PucR family transcriptional regulator
AAB	A4R43_01745	A4R43_01740 A4R43_39630	A4R43_01745 A4R43_01740	A4R43_01735	0	PucR family transcriptional regulator
MTUA	CSH63_32445	CSH63_32450(mmsA)	CSH63_32445 CSH63_32450(mmsA)	CSH63_32455	0	CdaR family transcriptional regulator
ASE	ACPL_2463	ACPL_2462(msmA)	ACPL_2463 ACPL_2462(msmA)	ACPL_2461	0	transcriptional regulator, GntR family with aminotransferase domain
AMS	AMIS_37590	AMIS_37580 AMIS_48600(iolA)	AMIS_37590 AMIS_37580	AMIS_37570	0	putative GntR-family transcriptional regulator
ACTS	ACWT_2336	ACWT_2335	ACWT_2336 ACWT_2335	ACWT_2334	0	GntR family transcriptional regulator
AIH	Aiant_70480	Aiant_70470(mmsA_1) Aiant_73900(mmsA_2)	Aiant_70480 Aiant_70470(mmsA_1)	Aiant_70460	0	GntR family transcriptional regulator
TTL	TtJL18_2079	TtJL18_2080	TtJL18_2079 TtJL18_2080	TtJL18_2081	0	transcriptional regulator, Fis family
CPI	Cpin_3443	Cpin_3442	Cpin_3443 Cpin_3442	Cpin_3441	0	transcriptional regulator, AsnC family
CHIH	GWR21_06540	GWR21_06545	GWR21_06540 GWR21_06545	GWR21_06550	0	Lrp/AsnC family transcriptional regulator
NKO	Niako_0456	Niako_0455	Niako_0456 Niako_0455	Niako_0454	0	transcriptional regulator, AsnC family
FLP	LK994_02035	LK994_02040	LK994_02035 LK994_02040	LK994_02045	0	Lrp/AsnC family transcriptional regulator
SRD	SD10_12035	SD10_12030	SD10_12035 SD10_12030	SD10_12025	0	AsnC family transcriptional regulator
SPIK	EXU85_15885	EXU85_15890	EXU85_15885 EXU85_15890	EXU85_15895	0	Lrp/AsnC family transcriptional regulator
SPIB	G8759_09135	G8759_09140	G8759_09135 G8759_09140	G8759_09145	0	Lrp/AsnC family transcriptional regulator
Organism_code	ec:2.6.1.55_gene(s)	ec:2.6.1.18_gene(s)	Operon	Regulator	Regulator_score	Regulator_annotation
PPT	PPS_2409	PPS_0595 PPS_2407	PPS_2409 PPS_2407	PPS_2406	0	LysR family transcriptional regulator
PPUD	DW66_2667	DW66_0613 DW66_2665	DW66_2667 DW66_2665	DW66_2664	0	transcriptional regulator LysR
PFAK	KSS94_12180	KSS94_12170 KSS94_23640	KSS94_12180 KSS94_12170	KSS94_12165	0	LysR family transcriptional regulator

## Sheet: beta-L-Arabinose
Chain length of 3
Organism_code	ec:5.3.1.4_gene(s)	ec:2.7.1.16_gene(s)	ec:5.1.3.4_gene(s)	Operon	Regulator	Regulator_score	Regulator_annotation
ECO	b0062(araA)	b0063(araB)	b0061(araD) b3583(sgbE) b4198(ulaF)	b0062(araA) b0063(araB) b0061(araD)	b0064	0	DNA-binding transcriptional dual regulator AraC
EBW	BWG_0058(araA)	BWG_0059(araB)	BWG_3273(sgbE) BWG_3910(ulaF)	BWG_0058(araA) BWG_0059(araB)	BWG_0060	0	DNA-binding transcriptional dual regulator
ECOK	ECMDS42_0055(araA)	ECMDS42_0056(araB)	ECMDS42_0054(araD) ECMDS42_3020(sgbE) ECMDS42_3640(ulaF)	ECMDS42_0055(araA) ECMDS42_0056(araB) ECMDS42_0054(araD)	ECMDS42_0057	0	DNA-binding transcriptional dual regulator
ECS	ECs_0066(araA)	ECs_0067(araB)	ECs_0065(araD) ECs_5174(ulaF)	ECs_0066(araA) ECs_0067(araB) ECs_0065(araD)	ECs_0068	0	ara regulon transcriptional activator
ECF	ECH74115_0067(araA)	ECH74115_0068(araB)	ECH74115_0066(araD) ECH74115_5714(ulaF)	ECH74115_0067(araA) ECH74115_0068(araB) ECH74115_0066(araD)	ECH74115_0069	0	arabinose operon regulatory protein
ETW	ECSP_0066(araA)	ECSP_0067(araB)	ECSP_0065(araD) ECSP_5298(ulaF)	ECSP_0066(araA) ECSP_0067(araB) ECSP_0065(araD)	ECSP_0068	0	DNA-binding transcriptional dual regulator
ELX	CDCO157_0065	CDCO157_0066	CDCO157_0064(araD) CDCO157_4860(sgaE)	CDCO157_0065 CDCO157_0066 CDCO157_0064(araD)	CDCO157_0067	0	DNA-binding transcriptional regulator AraC
EOI	ECO111_0064(araA)	ECO111_0065(araB)	ECO111_0063(araD) ECO111_4403(sgbE) ECO111_5016(ulaF)	ECO111_0064(araA) ECO111_0065(araB) ECO111_0063(araD)	ECO111_0066	0	DNA-binding transcriptional dual regulator AraC
EOJ	ECO26_0064(araA)	ECO26_0065(araB)	ECO26_0063(araD) ECO26_5018(sgbE) ECO26_5365(ulaF)	ECO26_0064(araA) ECO26_0065(araB) ECO26_0063(araD)	ECO26_0066	0	DNA-binding transcriptional dual regulator AraC
EOH	ECO103_0063(araA)	ECO103_0064(araB)	ECO103_0062(araD) ECO103_4651(sgbE) ECO103_4991(ulaF)	ECO103_0063(araA) ECO103_0064(araB) ECO103_0062(araD)	ECO103_0065	0	DNA-binding transcriptional dual regulator AraC
ECOO	ECRM13514_0064(araA)	ECRM13514_0065(araB)	ECRM13514_0063(araD) ECRM13514_5462(sgaE)	ECRM13514_0064(araA) ECRM13514_0065(araB) ECRM13514_0063(araD)	ECRM13514_0066	0	Arabinose operon regulatory protein
ECOH	ECRM13516_0066(araA)	ECRM13516_0067(araB)	ECRM13516_0065(araD) ECRM13516_5149(sgaE)	ECRM13516_0066(araA) ECRM13516_0067(araB) ECRM13516_0065(araD)	ECRM13516_0068	0	Arabinose operon regulatory protein
ESL	O3K_21245	O3K_21240	O3K_00935(sgbE) O3K_21250(araD) O3K_22650(sgaE)	O3K_21245 O3K_21240 O3K_21250(araD)	O3K_21235	0	DNA-binding transcriptional regulator AraC
ESO	O3O_04140	O3O_04145	O3O_02735(sgaE) O3O_04135(araD) O3O_24735(sgbE)	O3O_04140 O3O_04145 O3O_04135(araD)	O3O_04150	0	DNA-binding transcriptional regulator AraC
ESM	O3M_21145	O3M_21140	O3M_00965(sgbE) O3M_21150(araD) O3M_22555(sgaE)	O3M_21145 O3M_21140 O3M_21150(araD)	O3M_21135	0	DNA-binding transcriptional regulator AraC
ECK	EC55989_0060(araA)	EC55989_0061(araB)	EC55989_0059(araD) EC55989_4040(sgbE) EC55989_4755(ulaF)	EC55989_0060(araA) EC55989_0061(araB) EC55989_0059(araD)	EC55989_0062	0	DNA-binding transcriptional dual regulator
ECG	E2348C_0063(araA)	E2348C_0064(araB)	E2348C_0062(araD) E2348C_3836(sgbE) E2348C_4521(ulaF)	E2348C_0063(araA) E2348C_0064(araB) E2348C_0062(araD)	E2348C_0065	0	DNA-binding transcriptional dual regulator
EOK	G2583_0065(araA)	G2583_0066(araB)	G2583_0064(araD) G2583_5025(ulaF)	G2583_0065(araA) G2583_0066(araB) G2583_0064(araD)	G2583_0067	0	arabinose operon regulatory protein
ELR	ECO55CA74_00315	ECO55CA74_00320	ECO55CA74_00310(araD) ECO55CA74_24095(sgaE)	ECO55CA74_00315 ECO55CA74_00320 ECO55CA74_00310(araD)	ECO55CA74_00325	0	DNA-binding transcriptional regulator AraC
ELH	ETEC_0061	ETEC_0062	ETEC_0060 ETEC_3826	ETEC_0061 ETEC_0062 ETEC_0060	ETEC_0063	0	arabinose operon regulatory protein
ECW	EcE24377A_0064(araA)	EcE24377A_0065(araB)	EcE24377A_0063(araD) EcE24377A_4080(sgbE) EcE24377A_4759(ulaF)	EcE24377A_0064(araA) EcE24377A_0065(araB) EcE24377A_0063(araD)	EcE24377A_0066	0	arabinose operon regulatory protein
EUN	UMNK88_60	UMNK88_61(araB)	UMNK88_4368(araD) UMNK88_5146 UMNK88_59(araD)	UMNK88_60 UMNK88_61(araB) UMNK88_59(araD)	UMNK88_62	0	arabinose operon regulatory protein AraC
ECP	ECP_0063	ECP_0064	ECP_0062 ECP_3688 ECP_4443	ECP_0063 ECP_0064 ECP_0062	ECP_0065	0	arabinose operon regulatory protein
ECOS	EC958_0196(araA)	EC958_0197(araB)	EC958_0195(araD) EC958_3991(sgbE) EC958_4685(sgaE)	EC958_0196(araA) EC958_0197(araB) EC958_0195(araD)	EC958_0198	0	transcriptional regulator AraC
ECV	APECO1_1922(araA)	APECO1_1921(araB)	APECO1_1923(araC) APECO1_2194(sgaE)	APECO1_1922(araA) APECO1_1921(araB) APECO1_1923(araC)	APECO1_1920	0	transcriptional regulator AraC
ECOA	APECO78_03760	APECO78_03765	APECO78_01920(sgaE) APECO78_03755(araD) APECO78_21730	APECO78_03760 APECO78_03765 APECO78_03755(araD)	APECO78_03770	0	arabinose operon regulatory protein
ECX	EcHS_A0066(araA)	EcHS_A0067(araB)	EcHS_A0065(araD) EcHS_A3787(sgbE) EcHS_A4442(ulaF)	EcHS_A0066(araA) EcHS_A0067(araB) EcHS_A0065(araD)	EcHS_A0068	0	arabinose operon regulatory protein
ECM	EcSMS35_0064(araA)	EcSMS35_0065(araB)	EcSMS35_0063(araD) EcSMS35_3906(sgbE) EcSMS35_4669(ulaF)	EcSMS35_0064(araA) EcSMS35_0065(araB) EcSMS35_0063(araD)	EcSMS35_0066	0	arabinose operon regulatory protein
ECY	ECSE_0062	ECSE_0063	ECSE_0061 ECSE_3859 ECSE_4496	ECSE_0062 ECSE_0063 ECSE_0061	ECSE_0064	0	transcriptional regulator
ECR	ECIAI1_0062(araA)	ECIAI1_0063(araB)	ECIAI1_0061(araD) ECIAI1_3750(sgbE) ECIAI1_4431(ulaF)	ECIAI1_0062(araA) ECIAI1_0063(araB) ECIAI1_0061(araD)	ECIAI1_0064	0	DNA-binding transcriptional dual regulator
ECT	ECIAI39_0065(araA)	ECIAI39_0066(araB)	ECIAI39_0064(araD) ECIAI39_4095(sgbE) ECIAI39_4663(ulaF)	ECIAI39_0065(araA) ECIAI39_0066(araB) ECIAI39_0064(araD)	ECIAI39_0067	0	DNA-binding transcriptional dual regulator
EOC	CE10_0063(araA)	CE10_0064(araB)	CE10_0062(araD) CE10_4137(yiaS) CE10_4937(ulaF)	CE10_0063(araA) CE10_0064(araB) CE10_0062(araD)	CE10_0065	0	DNA-binding transcriptional dual regulator
EBR	ECB_00064(araA)	ECB_00065(araB)	ECB_00063(araD) ECB_03435(sgbE) ECB_04065(sgaE)	ECB_00064(araA) ECB_00065(araB) ECB_00063(araD)	ECB_00066	0	DNA-binding transcriptional dual regulator
EBL	ECD_00064(araA)	ECD_00065(araB)	ECD_00063(araD) ECD_03435(sgbE) ECD_04065(ulaF)	ECD_00064(araA) ECD_00065(araB) ECD_00063(araD)	ECD_00066	0	ara regulon transcriptional activator; autorepressor
EBE	B21_00063(araA)	B21_00064(araB)	B21_00062(araD) B21_03386(sgbE) B21_04027(ulaF)	B21_00063(araA) B21_00064(araB) B21_00062(araD)	B21_00065	0	AraC transcriptional dual regulator
EBD	ECBD_3555	ECBD_3554	ECBD_0151 ECBD_3556 ECBD_3836	ECBD_3555 ECBD_3554 ECBD_3556	ECBD_3553	0	transcriptional regulator, AraC family
ECI	UTI89_C0067(araA)	UTI89_C0068(araB)	UTI89_C0066(araD) UTI89_C4127(sgbE) UTI89_C4798(sgaE)	UTI89_C0067(araA) UTI89_C0068(araB) UTI89_C0066(araD)	UTI89_C0069	0	transcriptional regulator AraC
EIH	ECOK1_0061(araA)	ECOK1_0062(araB)	ECOK1_0060(araD) ECOK1_4031(sgbE) ECOK1_4712(ulaF)	ECOK1_0061(araA) ECOK1_0062(araB) ECOK1_0060(araD)	ECOK1_0063	0	arabinose operon regulatory protein
ECZ	ECS88_0065(araA)	ECS88_0066(araB)	ECS88_0064(araD) ECS88_4003(sgbE) ECS88_4784(ulaF)	ECS88_0065(araA) ECS88_0066(araB) ECS88_0064(araD)	ECS88_0067	0	DNA-binding transcriptional dual regulator
ELO	EC042_0065(araA)	EC042_0066(araB)	EC042_0064(araD) EC042_3889(sgbE) EC042_4680(ulaF)	EC042_0065(araA) EC042_0066(araB) EC042_0064(araD)	EC042_0067	0	arabinose operon regulatory protein
ELN	NRG857_00320	NRG857_00325	NRG857_00315(araD) NRG857_17845(sgbE) NRG857_21335(sgaE)	NRG857_00320 NRG857_00325 NRG857_00315(araD)	NRG857_00330	0	DNA-binding transcriptional regulator AraC
ECL	EcolC_3595	EcolC_3594	EcolC_0131 EcolC_3596 EcolC_3815	EcolC_3595 EcolC_3594 EcolC_3596	EcolC_3593	0	transcriptional regulator, AraC family
EKF	KO11_00300(araA)	KO11_00305(araB)	KO11_00295(araD) KO11_04805(sgbE) KO11_22620(ulaF)	KO11_00300(araA) KO11_00305(araB) KO11_00295(araD)	KO11_00310	0	DNA-binding transcriptional regulator AraC
EAB	ECABU_c00680(araA)	ECABU_c00690(araB)	ECABU_c00670(araD) ECABU_c40270(sgbE) ECABU_c47570(ulaF)	ECABU_c00680(araA) ECABU_c00690(araB) ECABU_c00670(araD)	ECABU_c00700	0	transcriptional regulator for ara operon
EDH	EcDH1_3537	EcDH1_3536	EcDH1_0127 EcDH1_3538 EcDH1_3795	EcDH1_3537 EcDH1_3536 EcDH1_3538	EcDH1_3535	0	transcriptional regulator, AraC family
EDJ	ECDH1ME8569_0061(araA)	ECDH1ME8569_0062(araB)	ECDH1ME8569_0060(araD) ECDH1ME8569_3464(sgbE) ECDH1ME8569_4055(sgaE)	ECDH1ME8569_0061(araA) ECDH1ME8569_0062(araB) ECDH1ME8569_0060(araD)	ECDH1ME8569_0063	0	arabinose operon regulatory protein
ELU	UM146_23095	UM146_23100	UM146_18095(sgbE) UM146_21230(sgaE) UM146_23090(araD)	UM146_23095 UM146_23100 UM146_23090(araD)	UM146_23105	0	DNA-binding transcriptional regulator AraC
ELW	ECW_m0060(araA)	ECW_m0061(araB)	ECW_m0059(araD) ECW_m3857(sgbE) ECW_m4560(ulaF)	ECW_m0060(araA) ECW_m0061(araB) ECW_m0059(araD)	ECW_m0062	0	DNA-binding transcriptional dual regulator
ELL	WFL_00300(araA)	WFL_00305(araB)	WFL_00295(araD) WFL_18835(sgbE) WFL_22185(ulaF)	WFL_00300(araA) WFL_00305(araB) WFL_00295(araD)	WFL_00310	0	DNA-binding transcriptional regulator AraC
ELC	i14_0064(araA)	i14_0065(araB)	i14_0063(araD) i14_4072(sgbE) i14_4790(sgaE)	i14_0064(araA) i14_0065(araB) i14_0063(araD)	i14_0066	0	DNA-binding transcriptional regulator AraC
ELD	i02_0064(araA)	i02_0065(araB)	i02_0063(araD) i02_4072(sgbE) i02_4790(sgaE)	i02_0064(araA) i02_0065(araB) i02_0063(araD)	i02_0066	0	DNA-binding transcriptional regulator AraC
ELP	P12B_c0055(araA)	P12B_c0056(araB)	P12B_c0054(araD) P12B_c3712(sgbE) P12B_c4295(ulaF)	P12B_c0055(araA) P12B_c0056(araB) P12B_c0054(araD)	P12B_c0057	0	Arabinose operon regulatory protein
ELF	LF82_0105(araA)	LF82_0106(araB)	LF82_0108(arad) LF82_2127(sgbE) LF82_2377(ulaF)	LF82_0105(araA) LF82_0106(araB) LF82_0108(arad)	LF82_0107	0	Arabinose operon regulatory protein
ECOL	LY180_00305	LY180_00310	LY180_00300(araD) LY180_18425(araD) LY180_22055(sgaE)	LY180_00305 LY180_00310 LY180_00300(araD)	LY180_00315	0	transcriptional regulator
ECOJ	P423_00310	P423_00315	P423_00305(araD) P423_19935(araD) P423_23365(sgaE)	P423_00310 P423_00315 P423_00305(araD)	P423_00320	0	transcriptional regulator
EFE	EFER_0071(araA)	EFER_0072(araB)	EFER_0070(araD) EFER_3581(sgbE) EFER_4251(ulaF)	EFER_0071(araA) EFER_0072(araB) EFER_0070(araD)	EFER_0073	0	DNA-binding transcriptional dual regulator
EAL	EAKF1_ch1359(araA)	EAKF1_ch1358(araB)	EAKF1_ch1360(araD) EAKF1_ch1631c(sgaE) EAKF1_ch2362c	EAKF1_ch1359(araA) EAKF1_ch1358(araB) EAKF1_ch1360(araD)	EAKF1_ch1357c	0	DNA-binding transcriptional regulator AraC
ESZ	FEM44_14795(araA)	FEM44_14800(araB)	FEM44_09110(araD) FEM44_13655 FEM44_14790(araD)	FEM44_14795(araA) FEM44_14800(araB) FEM44_14790(araD)	FEM44_14805	0	arabinose operon transcriptional regulator AraC
STT	t0106(araA)	t0107(araB)	t0105(araD) t3842(yiaS) t4439(sgaE)	t0106(araA) t0107(araB) t0105(araD)	t0108	0	arabinose operon regulatory protein
SEX	STBHUCCB_1190	STBHUCCB_1200	STBHUCCB_1180 STBHUCCB_40550 STBHUCCB_46900	STBHUCCB_1190 STBHUCCB_1200 STBHUCCB_1180	STBHUCCB_1210	0	DNA-binding transcriptional regulator AraC
SENT	TY21A_00545	TY21A_00550	TY21A_00540(araD) TY21A_19520(sgbE) TY21A_22590(sgaE)	TY21A_00545 TY21A_00550 TY21A_00540(araD)	TY21A_00555	0	DNA-binding transcriptional regulator AraC
STM	STM0102(araA)	STM0103(araB)	STM0101(araD) STM3677(sgbE) STM4388(sgaE)	STM0102(araA) STM0103(araB) STM0101(araD)	STM0104	0	transcriptional regulator (AraC/XylS family) for ara operon
SEO	STM14_0121(araA)	STM14_0122(araB)	STM14_0120(araD) STM14_4434(sgbE) STM14_5270(sgaE)	STM14_0121(araA) STM14_0122(araB) STM14_0120(araD)	STM14_0123	0	DNA-binding transcriptional regulator AraC
SEV	STMMW_01081	STMMW_01091	STMMW_01071 STMMW_36651 STMMW_43321	STMMW_01081 STMMW_01091 STMMW_01071	STMMW_01101	0	arabinose operon regulatory protein
SEY	SL1344_0102(araA)	SL1344_0103(araB)	SL1344_0101(araD) SL1344_3642(sgbE) SL1344_4321(sgaE)	SL1344_0102(araA) SL1344_0103(araB) SL1344_0101(araD)	SL1344_0104	0	arabinose operon regulatory protein
SEJ	STMUK_0103(araA)	STMUK_0104(araB)	STMUK_0102(araD) STMUK_4373(ulaF)	STMUK_0103(araA) STMUK_0104(araB) STMUK_0102(araD)	STMUK_0105	0	DNA-binding transcriptional regulator AraC
SEB	STM474_0105(araA)	STM474_0106(araB)	STM474_0104(araD) STM474_3849(sgbE) STM474_4585(sgaE)	STM474_0105(araA) STM474_0106(araB) STM474_0104(araD)	STM474_0107	0	DNA-binding transcriptional regulator AraC
SEF	UMN798_0111(araA)	UMN798_0112(araB)	UMN798_0110(araD) UMN798_3994(sgbE) UMN798_4752(sgaE)	UMN798_0111(araA) UMN798_0112(araB) UMN798_0110(araD)	UMN798_0113	0	arabinose operon regulatory protein
SETC	CFSAN001921_16915	CFSAN001921_16910	CFSAN001921_16920(araD) CFSAN001921_18475(araD) CFSAN001921_22060(araD)	CFSAN001921_16915 CFSAN001921_16910 CFSAN001921_16920(araD)	CFSAN001921_16905	0	transcriptional regulator
SENR	STMDT2_01041(araA)	STMDT2_01051(araB)	STMDT2_01031(araD) STMDT2_35611(sgbE) STMDT2_42361(sgaE)	STMDT2_01041(araA) STMDT2_01051(araB) STMDT2_01031(araD)	STMDT2_01061	0	arabinose operon regulatory protein
SEND	DT104_01071(araA)	DT104_01081(araB)	DT104_01061(araD) DT104_36601(sgbE) DT104_43761(sgaE)	DT104_01071(araA) DT104_01081(araB) DT104_01061(araD)	DT104_01091	0	arabinose operon regulatory protein
SENI	CY43_00500	CY43_00505	CY43_00495(araD) CY43_19085(araD) CY43_22875(araD)	CY43_00500 CY43_00505 CY43_00495(araD)	CY43_00510	0	transcriptional regulator
SEEN	SE451236_06515	SE451236_06520	SE451236_02535(araD) SE451236_04975(araD) SE451236_06510(araD)	SE451236_06515 SE451236_06520 SE451236_06510(araD)	SE451236_06525	0	transcriptional regulator
SPT	SPA0104(araA)	SPA0105(araB)	SPA0103(araD) SPA3528(yiaS) SPA4205(sgaE)	SPA0104(araA) SPA0105(araB) SPA0103(araD)	SPA0106	0	arabinose operon regulatory protein
SEK	SSPA0100	SSPA0101	SSPA0099 SSPA3294 SSPA3905	SSPA0100 SSPA0101 SSPA0099	SSPA0102	0	arabinose operon regulatory protein
SEH	SeHA_C0108(araA)	SeHA_C0109(araB)	SeHA_C0107(araD) SeHA_C4000(sgbE) SeHA_C4806(ulaF)	SeHA_C0108(araA) SeHA_C0109(araB) SeHA_C0107(araD)	SeHA_C0110	0	arabinose operon regulatory protein
SHB	SU5_0735	SU5_0736	SU5_04154 SU5_0458 SU5_0734	SU5_0735 SU5_0736 SU5_0734	SU5_0737	0	Arabinose operon regulatory protein
SENH	CFSAN002069_08725	CFSAN002069_08720	CFSAN002069_08730(araD) CFSAN002069_10145(sgaE) CFSAN002069_13655(araD)	CFSAN002069_08725 CFSAN002069_08720 CFSAN002069_08730(araD)	CFSAN002069_08715	0	transcriptional regulator
SEEH	SEEH1578_09535	SEEH1578_09540	SEEH1578_04470(sgbE) SEEH1578_08110(sgaE) SEEH1578_09530(araD)	SEEH1578_09535 SEEH1578_09540 SEEH1578_09530(araD)	SEEH1578_09545	0	DNA-binding transcriptional regulator AraC
SEE	SNSL254_A0109(araA)	SNSL254_A0110(araB)	SNSL254_A0108(araD) SNSL254_A3955(sgbE) SNSL254_A4749(ulaF)	SNSL254_A0109(araA) SNSL254_A0110(araB) SNSL254_A0108(araD)	SNSL254_A0111	0	arabinose operon regulatory protein
SENN	SN31241_10830	SN31241_10840	SN31241_10820 SN31241_2060 SN31241_7740	SN31241_10830 SN31241_10840 SN31241_10820	SN31241_10850	0	Arabinose operon regulatory protein
SEW	SeSA_A0113(araA)	SeSA_A0114(araB)	SeSA_A0112(araD) SeSA_A3875(araD) SeSA_A4656(ulaF)	SeSA_A0113(araA) SeSA_A0114(araB) SeSA_A0112(araD)	SeSA_A0115	0	arabinose operon regulatory protein
SEA	SeAg_B0113(araA)	SeAg_B0114(araB)	SeAg_B0112(araD) SeAg_B3891(sgbE) SeAg_B4666(ulaF)	SeAg_B0113(araA) SeAg_B0114(araB) SeAg_B0112(araD)	SeAg_B0115	0	arabinose operon regulatory protein
SENS	Q786_00510	Q786_00515	Q786_00505(araD) Q786_17965(araD) Q786_21610(araD)	Q786_00510 Q786_00515 Q786_00505(araD)	Q786_00520	0	transcriptional regulator
SED	SeD_A0106(araA)	SeD_A0107(araB)	SeD_A0105(araD) SeD_A4062(sgbE) SeD_A4785(ulaF)	SeD_A0106(araA) SeD_A0107(araB) SeD_A0105(araD)	SeD_A0108	0	arabinose operon regulatory protein
SEG	SG0103(araA)	SG0104(araB)	SG0102(araD) SG3753(sgbE) SG4230(sgaE)	SG0103(araA) SG0104(araB) SG0102(araD)	SG0105	0	arabinose operon regulatory protein
SEL	SPUL_0107(araA)	SPUL_0108(araB)	SPUL_0106(araD) SPUL_3888(sgbE) SPUL_4378(sgaE)	SPUL_0107(araA) SPUL_0108(araB) SPUL_0106(araD)	SPUL_0109	0	arabinose operon regulatory protein
SEGA	SPUCDC_0107(araA)	SPUCDC_0108(araB)	SPUCDC_0106(araD) SPUCDC_3874(sgbE) SPUCDC_4364(sgaE)	SPUCDC_0107(araA) SPUCDC_0108(araB) SPUCDC_0106(araD)	SPUCDC_0109	0	arabinose operon regulatory protein
SET	SEN0103(araA)	SEN0104(araB)	SEN0102(araD) SEN3499(sgbE) SEN4154(sgaE)	SEN0103(araA) SEN0104(araB) SEN0102(araD)	SEN0105	0	arabinose operon regulatory protein
SENL	IY59_00525	IY59_00530	IY59_00520(araD) IY59_18510(araD) IY59_22015(araD)	IY59_00525 IY59_00530 IY59_00520(araD)	IY59_00535	0	transcriptional regulator
SENJ	CFSAN001992_10500	CFSAN001992_10495	CFSAN001992_10505(araD) CFSAN001992_11940(sgaE) CFSAN001992_15260(sgbE)	CFSAN001992_10500 CFSAN001992_10495 CFSAN001992_10505(araD)	CFSAN001992_10490	0	DNA-binding transcriptional regulator AraC
SEEC	CFSAN002050_06955	CFSAN002050_06960	CFSAN002050_05350(araD) CFSAN002050_06950(araD) CFSAN002050_25355(araD)	CFSAN002050_06955 CFSAN002050_06960 CFSAN002050_06950(araD)	CFSAN002050_06965	0	transcriptional regulator
SEEB	SEEB0189_018880	SEEB0189_018875	SEEB0189_001490(araD) SEEB0189_018885(araD) SEEB0189_020430(araD)	SEEB0189_018880 SEEB0189_018875 SEEB0189_018885(araD)	SEEB0189_018870	0	transcriptional regulator
SEEP	I137_00475	I137_00480	I137_00470(araD) I137_18655(araD) I137_20970(araD)	I137_00475 I137_00480 I137_00470(araD)	I137_00485	0	transcriptional regulator
SENE	IA1_00510	IA1_00515	IA1_00505(araD) IA1_17860(araD) IA1_21390(araD)	IA1_00510 IA1_00515 IA1_00505(araD)	IA1_00520	0	transcriptional regulator
SENC	SEET0819_07390	SEET0819_07395	SEET0819_02145(araD) SEET0819_05815(araD) SEET0819_07385(araD)	SEET0819_07390 SEET0819_07395 SEET0819_07385(araD)	SEET0819_07400	0	transcriptional regulator
SBG	SBG_0088(araA)	SBG_0089(araB)	SBG_0087(araD) SBG_3831(sgaE)	SBG_0088(araA) SBG_0089(araB) SBG_0087(araD)	SBG_0090	0	arabinose operon regulatory protein
SBZ	A464_93	A464_94	A464_4394 A464_92	A464_93 A464_94 A464_92	A464_95	0	Arabinose operon regulatory protein
SBV	N643_00420	N643_00425	N643_00415(araD) N643_19395(araD)	N643_00420 N643_00425 N643_00415(araD)	N643_00430	0	transcriptional regulator
SALZ	EOS98_18725	EOS98_18720(araB)	EOS98_00865(araD) EOS98_18730(araD) EOS98_20305	EOS98_18725 EOS98_18720(araB) EOS98_18730(araD)	EOS98_18715	0	arabinose operon transcriptional regulator AraC
SFX	S0059(araA)	S0060(araB)	S0058(araD) S4623(sgaE)	S0059(araA) S0060(araB) S0058(araD)	S0061	0	transcriptional regulator for ara operon
SFV	SFV_0054(araA)	SFV_0055(araB)	SFV_0053(araD) SFV_3956(sgbE) SFV_4354(sgaE)	SFV_0054(araA) SFV_0055(araB) SFV_0053(araD)	SFV_0056	0	transcriptional regulator for ara operon
SFE	SFxv_0059(araA)	SFxv_0060(araB)	SFxv_0058(araD) SFxv_4744(ulaF)	SFxv_0059(araA) SFxv_0060(araB) SFxv_0058(araD)	SFxv_0061	0	Transcriptional regulator AraC
SSN	SSON_0068(araA)	SSON_0069(araB)	SSON_0067(araD) SSON_4380(sgaE)	SSON_0068(araA) SSON_0069(araB) SSON_0067(araD)	SSON_0070	0	transcriptional regulator for ara operon
SBC	SbBS512_E0054(araA)	SbBS512_E0055(araB)	SbBS512_E0053(araD) SbBS512_E4728(ulaF)	SbBS512_E0054(araA) SbBS512_E0055(araB) SbBS512_E0053(araD)	SbBS512_E0056	0	arabinose operon regulatory protein
SDZ	Asd1617_00105	Asd1617_00106	Asd1617_00104 Asd1617_05729	Asd1617_00105 Asd1617_00106 Asd1617_00104	Asd1617_00107	0	Arabinose operon regulatory protein
ENC	ECL_00858	ECL_00859	ECL_00184 ECL_00592 ECL_00857	ECL_00858 ECL_00859 ECL_00857	ECL_00860	0	DNA-binding transcriptional regulator AraC
ENL	A3UG_03530	A3UG_03535	A3UG_00950(sgbE) A3UG_02205(sgaE) A3UG_03525(araD)	A3UG_03530 A3UG_03535 A3UG_03525(araD)	A3UG_03540	0	DNA-binding transcriptional regulator AraC
ECLG	EC036_06880	EC036_06890	EC036_01770 EC036_04170 EC036_06870	EC036_06880 EC036_06890 EC036_06870	EC036_06900	0	transcriptional regulator
ECLE	ECNIH2_04445	ECNIH2_04450	ECNIH2_03155(araD) ECNIH2_04440(araD) ECNIH2_22630(araD)	ECNIH2_04445 ECNIH2_04450 ECNIH2_04440(araD)	ECNIH2_04455	0	transcriptional regulator
ECLN	ECNIH4_19305	ECNIH4_19300	ECNIH4_19310(araD) ECNIH4_20660(araD)	ECNIH4_19305 ECNIH4_19300 ECNIH4_19310(araD)	ECNIH4_19295	0	transcriptional regulator
ECLI	ECNIH5_03530	ECNIH5_03535	ECNIH5_02375(araD) ECNIH5_03525(araD) ECNIH5_21150(araD)	ECNIH5_03530 ECNIH5_03535 ECNIH5_03525(araD)	ECNIH5_03540	0	transcriptional regulator
ECLX	LI66_03545	LI66_03550	LI66_02215(araD) LI66_03540(araD) LI66_21920(araD)	LI66_03545 LI66_03550 LI66_03540(araD)	LI66_03555	0	transcriptional regulator
ECLY	LI62_04035	LI62_04040	LI62_02670(araD) LI62_04030(araD) LI62_23940(araD)	LI62_04035 LI62_04040 LI62_04030(araD)	LI62_04045	0	transcriptional regulator
ECLZ	LI64_03605	LI64_03610	LI64_02350(araD) LI64_03600(araD)	LI64_03605 LI64_03610 LI64_03600(araD)	LI64_03615	0	transcriptional regulator
EHM	AB284_21440	AB284_21435	AB284_02900(araD) AB284_21445(araD) AB284_22865(araD)	AB284_21440 AB284_21435 AB284_21445(araD)	AB284_21430	0	transcriptional regulator
EXF	BFV63_03505	BFV63_03510	BFV63_02190 BFV63_03500 BFV63_21260	BFV63_03505 BFV63_03510 BFV63_03500	BFV63_03515	0	DNA-binding transcriptional regulator AraC
ECLA	ECNIH3_03525	ECNIH3_03530	ECNIH3_02375(araD) ECNIH3_03520(araD) ECNIH3_21230(araD)	ECNIH3_03525 ECNIH3_03530 ECNIH3_03520(araD)	ECNIH3_03535	0	transcriptional regulator
ECLC	ECR091_03505	ECR091_03510	ECR091_02365(araD) ECR091_03500(araD) ECR091_21160(araD)	ECR091_03505 ECR091_03510 ECR091_03500(araD)	ECR091_03515	0	transcriptional regulator
EAU	DI57_15065	DI57_15060	DI57_15070(araD)	DI57_15065 DI57_15060 DI57_15070(araD)	DI57_15055	0	transcriptional regulator
EKB	BFV64_03235	BFV64_03240	BFV64_01860 BFV64_03230	BFV64_03235 BFV64_03240 BFV64_03230	BFV64_03245	0	DNA-binding transcriptional regulator AraC
ENO	ECENHK_03670	ECENHK_03675	ECENHK_02180(sgaE) ECENHK_03665(araD)	ECENHK_03670 ECENHK_03675 ECENHK_03665(araD)	ECENHK_03680	0	DNA-binding transcriptional regulator AraC
EEC	EcWSU1_00675(araA)	EcWSU1_00676(araB)	EcWSU1_00153(sgbE) EcWSU1_00394(ulaF) EcWSU1_00674(araD)	EcWSU1_00675(araA) EcWSU1_00676(araB) EcWSU1_00674(araD)	EcWSU1_00677	0	Arabinose operon regulatory protein
ELG	BH714_18235	BH714_18240	BH714_15920 BH714_16650 BH714_18230	BH714_18235 BH714_18240 BH714_18230	BH714_18245	0	DNA-binding transcriptional regulator AraC
ECAN	CWI88_18660	CWI88_18655(araB)	CWI88_00875(araD) CWI88_18665(araD) CWI88_20060(araD)	CWI88_18660 CWI88_18655(araB) CWI88_18665(araD)	CWI88_18650	0	arabinose operon transcriptional regulator AraC
ERN	BFV67_03365	BFV67_03370	BFV67_00690 BFV67_02165 BFV67_03360	BFV67_03365 BFV67_03370 BFV67_03360	BFV67_03375	0	DNA-binding transcriptional regulator AraC
ECLS	LI67_004510	LI67_004515	LI67_001670(araD) LI67_003235(araD) LI67_004505(araD)	LI67_004510 LI67_004515 LI67_004505(araD)	LI67_004520	0	transcriptional regulator
ECHG	FY206_04145(araA)	FY206_04150(araB)	FY206_00845(araD) FY206_02715 FY206_04140(araD)	FY206_04145(araA) FY206_04150(araB) FY206_04140(araD)	FY206_04155	0	arabinose operon transcriptional regulator AraC
ESH	C1N69_03395	C1N69_03400(araB)	C1N69_00740(araD) C1N69_02165(araD) C1N69_03390(araD)	C1N69_03395 C1N69_03400(araB) C1N69_03390(araD)	C1N69_03405	0	arabinose operon transcriptional regulator AraC
EAS	Entas_0662	Entas_0663	Entas_0160 Entas_0413 Entas_0661	Entas_0662 Entas_0663 Entas_0661	Entas_0664	0	transcriptional regulator, AraC family
ENX	NI40_003375	NI40_003380	NI40_003370(araD)	NI40_003375 NI40_003380 NI40_003370(araD)	NI40_003385	0	transcriptional regulator
LNI	CWR52_08710	CWR52_08705(araB)	CWR52_08715(araD) CWR52_10305 CWR52_11790(araD)	CWR52_08710 CWR52_08705(araB) CWR52_08715(araD)	CWR52_08700	0	arabinose operon transcriptional regulator AraC
EBG	FAI37_03120(araA)	FAI37_03115(araB)	FAI37_03125(araD) FAI37_04415 FAI37_05845(araD)	FAI37_03120(araA) FAI37_03115(araB) FAI37_03125(araD)	FAI37_03110	0	arabinose operon transcriptional regulator AraC
CSK	ES15_3260	ES15_3259	ES15_3261	ES15_3260 ES15_3259 ES15_3261	ES15_3258	0	DNA-binding transcriptional regulator AraC
CSZ	CSSP291_15170	CSSP291_15165	CSSP291_15175(araD)	CSSP291_15170 CSSP291_15165 CSSP291_15175(araD)	CSSP291_15160	0	DNA-binding transcriptional regulator AraC
CSJ	CSK29544_00210	CSK29544_00209	CSK29544_00211	CSK29544_00210 CSK29544_00209 CSK29544_00211	CSK29544_00208	0	arabinose operon regulatory protein
CCON	AFK62_03535	AFK62_03540	AFK62_03530(araD)	AFK62_03535 AFK62_03540 AFK62_03530(araD)	AFK62_03545	0	transcriptional regulator
CDM	AFK67_03510	AFK67_03515	AFK67_03505(araD)	AFK67_03510 AFK67_03515 AFK67_03505(araD)	AFK67_03520	0	transcriptional regulator
CSI	P262_04828	P262_04827	P262_04830	P262_04828 P262_04827 P262_04830	P262_04825	0	DNA-binding transcriptional regulator AraC
CMJ	AFK66_016270	AFK66_016265	AFK66_016275(araD)	AFK66_016270 AFK66_016265 AFK66_016275(araD)	AFK66_016260	0	transcriptional regulator
CUI	AFK65_03460	AFK65_03465	AFK65_03455(araD)	AFK65_03460 AFK65_03465 AFK65_03455(araD)	AFK65_03470	0	transcriptional regulator
CMW	AFK63_15120	AFK63_15115	AFK63_15125(araD)	AFK63_15120 AFK63_15115 AFK63_15125(araD)	AFK63_15110	0	transcriptional regulator
CTU	CTU_06940(araA)	CTU_06950(araB)	CTU_06930(araD)	CTU_06940(araA) CTU_06950(araB) CTU_06930(araD)	CTU_06960	0	Arabinose operon regulatory protein
KPN	KPN_00061(araA)	KPN_00062(araB)	KPN_00060(araD) KPN_04591(sgaE)	KPN_00061(araA) KPN_00062(araB) KPN_00060(araD)	KPN_00063	0	transcriptional regulator for ara operon
KPU	KP1_0874(araA)	KP1_0875(araB)	KP1_0465(sgaE) KP1_0873(araD)	KP1_0874(araA) KP1_0875(araB) KP1_0873(araD)	KP1_0876	0	arabinose operon transcriptional regulator
KPH	KPNIH24_03945	KPNIH24_03950	KPNIH24_02280(araD) KPNIH24_03940(araD)	KPNIH24_03945 KPNIH24_03950 KPNIH24_03940(araD)	KPNIH24_03955	0	transcriptional regulator
KPZ	KPNIH27_03765	KPNIH27_03770	KPNIH27_02225(araD) KPNIH27_03760(araD)	KPNIH27_03765 KPNIH27_03770 KPNIH27_03760(araD)	KPNIH27_03775	0	transcriptional regulator
KPC	KPNIH10_03930	KPNIH10_03935	KPNIH10_02265(araD) KPNIH10_03925(araD)	KPNIH10_03930 KPNIH10_03935 KPNIH10_03925(araD)	KPNIH10_03940	0	transcriptional regulator
KPQ	KPR0928_03940	KPR0928_03945	KPR0928_02270(araD) KPR0928_03935(araD)	KPR0928_03940 KPR0928_03945 KPR0928_03935(araD)	KPR0928_03950	0	transcriptional regulator
KPO	KPN2242_02740	KPN2242_02745	KPN2242_01015(sgaE) KPN2242_02735(araD)	KPN2242_02740 KPN2242_02745 KPN2242_02735(araD)	KPN2242_02750	0	DNA-binding transcriptional regulator AraC
KPI	D364_00255	D364_00260	D364_00250(araD) D364_23350(sgaE)	D364_00255 D364_00260 D364_00250(araD)	D364_00265	0	transcriptional regulator
KPA	KPNJ1_04680	KPNJ1_04679	KPNJ1_04681 KPNJ1_05038	KPNJ1_04680 KPNJ1_04679 KPNJ1_04681	KPNJ1_04678	0	Arabinose operon regulatory protein
KPS	KPNJ2_04632	KPNJ2_04631	KPNJ2_04633 KPNJ2_04984	KPNJ2_04632 KPNJ2_04631 KPNJ2_04633	KPNJ2_04630	0	Arabinose operon regulatory protein
KPX	PMK1_02369(araA)	PMK1_02370(araB_3)	PMK1_02061(ulaF) PMK1_02368(araD)	PMK1_02369(araA) PMK1_02370(araB_3) PMK1_02368(araD)	PMK1_02371	0	Arabinose operon regulatory protein
KPB	FH42_21125	FH42_21130	FH42_19330(araD) FH42_21120(araD)	FH42_21125 FH42_21130 FH42_21120(araD)	FH42_21135	0	transcriptional regulator
KVA	Kvar_4322	Kvar_4321	Kvar_4323 Kvar_4663	Kvar_4322 Kvar_4321 Kvar_4323	Kvar_4320	0	transcriptional regulator, AraC family
KPE	KPK_4681(araA)	KPK_4680(araB)	KPK_0159(sgbE) KPK_4682(araD) KPK_5076(ulaF)	KPK_4681(araA) KPK_4680(araB) KPK_4682(araD)	KPK_4679	0	arabinose operon regulatory protein
KPK	A593_14705	A593_14710	A593_13025(araD) A593_14700(araD)	A593_14705 A593_14710 A593_14700(araD)	A593_14715	0	transcriptional regulator
KVD	KR75_12090	KR75_12095	KR75_07290 KR75_10470 KR75_12085	KR75_12090 KR75_12095 KR75_12085	KR75_12100	0	DNA-binding transcriptional regulator AraC
KVQ	SP68_18775	SP68_18780	SP68_17060 SP68_18770	SP68_18775 SP68_18780 SP68_18770	SP68_18785	0	DNA-binding transcriptional regulator AraC
KOX	KOX_10760	KOX_10765	KOX_05710(sgbE) KOX_08950(sgaE) KOX_10755(araD) KOX_14480(sgbE)	KOX_10760 KOX_10765 KOX_10755(araD)	KOX_10770	0	DNA-binding transcriptional regulator AraC
KOE	A225_0861	A225_0862	A225_0463 A225_0860 A225_1721 A225_5612	A225_0861 A225_0862 A225_0860	A225_0863	0	Arabinose operon regulatory protein
KOY	J415_26960	J415_26955	J415_00800(sgaE) J415_04045(sgbE) J415_23050(sgbE) J415_26965(araD)	J415_26960 J415_26955 J415_26965(araD)	J415_26950	0	DNA-binding transcriptional regulator AraC
KOM	HR38_09490	HR38_09495	HR38_04205(araD) HR38_07660(araD) HR38_09485(araD) HR38_13250(araD) HR38_29670	HR38_09490 HR38_09495 HR38_09485(araD)	HR38_09500	0	transcriptional regulator
KOK	KONIH1_04495	KONIH1_04500	KONIH1_02590(araD) KONIH1_04490(araD) KONIH1_08455(araD) KONIH1_28240(araD)	KONIH1_04495 KONIH1_04500 KONIH1_04490(araD)	KONIH1_04505	0	transcriptional regulator
KOC	AB185_31685	AB185_31680	AB185_08160(araD) AB185_27670(araD) AB185_31690(araD) AB185_33620(araD)	AB185_31685 AB185_31680 AB185_31690(araD)	AB185_31675	0	transcriptional regulator
KQU	AVR78_08510	AVR78_08515	AVR78_06870 AVR78_08505	AVR78_08510 AVR78_08515 AVR78_08505	AVR78_08520	0	DNA-binding transcriptional regulator AraC
EAE	EAE_11090	EAE_11095	EAE_09425(sgaE) EAE_11085(araD)	EAE_11090 EAE_11095 EAE_11085(araD)	EAE_11100	0	DNA-binding transcriptional regulator AraC
KQV	B8P98_23435	B8P98_23430(araB)	B8P98_00920(araD) B8P98_23440(araD) B8P98_25180(araD)	B8P98_23435 B8P98_23430(araB) B8P98_23440(araD)	B8P98_23425	0	arabinose operon transcriptional regulator AraC
KLL	BJF97_05040	BJF97_05045	BJF97_03360 BJF97_05035 BJF97_08830 BJF97_27875 BJF97_31535	BJF97_05040 BJF97_05045 BJF97_05035	BJF97_05050	0	DNA-binding transcriptional regulator AraC
KLW	DA718_23980	DA718_23975(araB)	DA718_01005(araD) DA718_19840(araD) DA718_23985(araD) DA718_26275	DA718_23980 DA718_23975(araB) DA718_23985(araD)	DA718_23970	0	arabinose operon transcriptional regulator AraC
KAR	LGL98_21135(araA)	LGL98_21130(araB)	LGL98_00865(araD) LGL98_21140(araD) LGL98_22730	LGL98_21135(araA) LGL98_21130(araB) LGL98_21140(araD)	LGL98_21125	0	arabinose operon transcriptional regulator AraC
ROR	RORB6_14910 RORB6_21210 RORB6_21215	RORB6_14905	RORB6_14915(araD) RORB6_16590(sgaE) RORB6_19585(sgbE)	RORB6_14910 RORB6_14905 RORB6_14915(araD)	RORB6_14900	0	DNA-binding transcriptional regulator AraC
RON	TE10_06085 TE10_25155 TE10_25160	TE10_06090	TE10_01380(araD) TE10_06080(araD)	TE10_06085 TE10_06090 TE10_06080(araD)	TE10_06095	0	transcriptional regulator
RPLN	B1209_22855	B1209_22850	B1209_22860 B1209_24565(araD)	B1209_22855 B1209_22850 B1209_22860	B1209_22845	0	DNA-binding transcriptional regulator AraC
RAO	DSD31_02610 DSD31_02615 DSD31_21565	DSD31_21560(araB)	DSD31_00890(araD) DSD31_21570(araD) DSD31_23415	DSD31_21565 DSD31_21560(araB) DSD31_21570(araD)	DSD31_21555	0	arabinose operon transcriptional regulator AraC
RTG	NCTC13098_00629 NCTC13098_00630 NCTC13098_06239(araA)	NCTC13098_06238(araB_2)	NCTC13098_00183(sgbE) NCTC13098_06240(araD)	NCTC13098_06239(araA) NCTC13098_06238(araB_2) NCTC13098_06240(araD)	NCTC13098_06237	0	Arabinose operon regulatory protein
REE	electrica_04274(araA)	electrica_04273(araB_3)	electrica_00155(sgbE) electrica_04275(araD) electrica_04609(ulaF)	electrica_04274(araA) electrica_04273(araB_3) electrica_04275(araD)	electrica_04272	0	Arabinose operon regulatory protein
CRO	ROD_00691(araA)	ROD_00701(araB)	ROD_00671(araD) ROD_32521(ulaF)	ROD_00691(araA) ROD_00701(araB) ROD_00671(araD)	ROD_00711	0	arabinose operon regulatory protein
CFD	CFNIH1_10020	CFNIH1_10025	CFNIH1_05525(araD) CFNIH1_08620(araD) CFNIH1_10015(araD)	CFNIH1_10020 CFNIH1_10025 CFNIH1_10015(araD)	CFNIH1_10030	0	transcriptional regulator
CBRA	A6J81_13080 A6J81_16210	A6J81_13075(araB)	A6J81_13085(araD) A6J81_14515(araD) A6J81_18035(araD)	A6J81_13080 A6J81_13075(araB) A6J81_13085(araD)	A6J81_13070	0	arabinose operon regulatory protein
CWE	CO701_18095 CO701_21175	CO701_18090(araB)	CO701_18100(araD) CO701_19490(araD) CO701_22905(araD)	CO701_18095 CO701_18090(araB) CO701_18100(araD)	CO701_18085	0	arabinose operon transcriptional regulator AraC
CYO	CD187_20230	CD187_20225(araB)	CD187_20235(araD) CD187_21540(araD)	CD187_20230 CD187_20225(araB) CD187_20235(araD)	CD187_20220	0	DNA-binding transcriptional regulator AraC
CPOT	FOB25_07340(araA)	FOB25_07335(araB)	FOB25_07345(araD) FOB25_08825	FOB25_07340(araA) FOB25_07335(araB) FOB25_07345(araD)	FOB25_07330	0	arabinose operon transcriptional regulator AraC
CFQ	C2U38_03655	C2U38_03660(araB)	C2U38_02025(araD) C2U38_03650(araD) C2U38_26700(araD)	C2U38_03655 C2U38_03660(araB) C2U38_03650(araD)	C2U38_03665	0	arabinose operon regulatory protein
CSED	JY391_18020(araA)	JY391_18015(araB)	JY391_18025(araD) JY391_19790	JY391_18020(araA) JY391_18015(araB) JY391_18025(araD)	JY391_18010	0	arabinose operon transcriptional regulator AraC
CAMA	F384_00320	F384_00325	F384_00315(araD) F384_21765(araD)	F384_00320 F384_00325 F384_00315(araD)	F384_00330	0	transcriptional regulator
CAF	AL524_22145	AL524_22140(araB)	AL524_04540(araD) AL524_22150(araD)	AL524_22145 AL524_22140(araB) AL524_22150(araD)	AL524_22135	0	arabinose operon transcriptional regulator AraC
CIF	AL515_05115	AL515_05120(araB)	AL515_00455(araD) AL515_03850(araD) AL515_05110(araD)	AL515_05115 AL515_05120(araB) AL515_05110(araD)	AL515_05125	0	arabinose operon transcriptional regulator AraC
CFAR	CI104_04765	CI104_04770(araB)	CI104_04760(araD) CI104_23950(araD)	CI104_04765 CI104_04770(araB) CI104_04760(araD)	CI104_04775	0	arabinose operon transcriptional regulator AraC
CIR	C2U53_04570	C2U53_04565(araB)	C2U53_04575(araD) C2U53_11110(araD)	C2U53_04570 C2U53_04565(araB) C2U53_04575(araD)	C2U53_04560	0	arabinose operon transcriptional regulator AraC
CIE	AN232_26165	AN232_26160(araB)	AN232_01560(araD) AN232_05280(araD) AN232_26170(araD)	AN232_26165 AN232_26160(araB) AN232_26170(araD)	AN232_26155	0	arabinose operon regulatory protein
CPAR	CUC49_00310	CUC49_00315(araB)	CUC49_00305(araD) CUC49_18470(araD) CUC49_21820(araD)	CUC49_00310 CUC49_00315(araB) CUC49_00305(araD)	CUC49_00320	0	arabinose operon transcriptional regulator AraC
CTEL	GBC03_25530(araA)	GBC03_25525(araB)	GBC03_04675 GBC03_05975(araD) GBC03_25535(araD)	GBC03_25530(araA) GBC03_25525(araB) GBC03_25535(araD)	GBC03_25520	0	arabinose operon transcriptional regulator AraC
CITZ	E4Z61_13275(araA) E4Z61_16180	E4Z61_13270(araB)	E4Z61_13280(araD) E4Z61_14565 E4Z61_17795(araD)	E4Z61_13275(araA) E4Z61_13270(araB) E4Z61_13280(araD)	E4Z61_13265	0	arabinose operon transcriptional regulator AraC
CARS	E1B03_01910 E1B03_04855(araA)	E1B03_04860(araB)	E1B03_03525 E1B03_04850(araD) E1B03_25370(araD)	E1B03_04855(araA) E1B03_04860(araB) E1B03_04850(araD)	E1B03_04865	0	arabinose operon transcriptional regulator AraC
EBT	EBL_c32910(araA)	EBL_c32900(araB)	EBL_c32920(araD)	EBL_c32910(araA) EBL_c32900(araB) EBL_c32920(araD)	EBL_c32890	0	transcriptional regulator for ara operon
PGE	LG71_24765	LG71_24760	LG71_24770(araD)	LG71_24765 LG71_24760 LG71_24770(araD)	LG71_24755	0	DNA-binding transcriptional regulator AraC
ESC	Entcl_3663	Entcl_3662	Entcl_0156 Entcl_3664 Entcl_3966 Entcl_4260	Entcl_3663 Entcl_3662 Entcl_3664	Entcl_3661	0	transcriptional regulator, AraC family
KLE	AO703_03590	AO703_03595	AO703_00570 AO703_02120(araD) AO703_03585(araD) AO703_20655(araD)	AO703_03590 AO703_03595 AO703_03585(araD)	AO703_03600	0	transcriptional regulator
KSA	C813_11435	C813_11430	C813_11440	C813_11435 C813_11430 C813_11440	C813_11425	0	DNA-binding transcriptional regulator AraC
KOR	AWR26_21155(araA)	AWR26_21150(araB)	AWR26_18095(araD) AWR26_21160(araD)	AWR26_21155(araA) AWR26_21150(araB) AWR26_21160(araD)	AWR26_21145	0	arabinose operon transcriptional regulator AraC
KRD	A3780_02585	A3780_02590	A3780_02580(araD) A3780_06160(araD)	A3780_02585 A3780_02590 A3780_02580(araD)	A3780_02595	0	DNA-binding transcriptional regulator AraC
KCO	BWI95_01990	BWI95_01985	BWI95_01995	BWI95_01990 BWI95_01985 BWI95_01995	BWI95_01980	0	DNA-binding transcriptional regulator AraC
KOT	EH164_18705	EH164_18700(araB)	EH164_18710(araD)	EH164_18705 EH164_18700(araB) EH164_18710(araD)	EH164_18695	0	arabinose operon transcriptional regulator AraC
KPSE	IP581_03600(araA)	IP581_03605(araB)	IP581_03595(araD)	IP581_03600(araA) IP581_03605(araB) IP581_03595(araD)	IP581_03610	0	arabinose operon transcriptional regulator AraC
KGO	CEW81_20790	CEW81_20785(araB)	CEW81_20795(araD)	CEW81_20790 CEW81_20785(araB) CEW81_20795(araD)	CEW81_20780	0	DNA-binding transcriptional regulator AraC
KIE	NCTC12125_02976(araA)	NCTC12125_02975(araB)	NCTC12125_02978(araD_2) NCTC12125_03279(ulaF)	NCTC12125_02976(araA) NCTC12125_02975(araB) NCTC12125_02978(araD_2)	NCTC12125_02974	0	Arabinose operon regulatory protein
KAS	KATP_38130(araA)	KATP_38120(araB)	KATP_01680 KATP_38140(araD) KATP_40860(ulaF) KATP_43800	KATP_38130(araA) KATP_38120(araB) KATP_38140(araD)	KATP_38110	0	DNA-binding transcriptional regulator AraC
LAX	APT61_18840	APT61_18835	APT61_18845(araD) APT61_20235(araD)	APT61_18840 APT61_18835 APT61_18845(araD)	APT61_18830	0	transcriptional regulator
LEI	C2U54_08585	C2U54_08590(araB)	C2U54_06975(araD) C2U54_08580(araD)	C2U54_08585 C2U54_08590(araB) C2U54_08580(araD)	C2U54_08595	0	arabinose operon transcriptional regulator AraC
LEH	C3F35_08175	C3F35_08170(araB)	C3F35_08180(araD) C3F35_09635(araD)	C3F35_08175 C3F35_08170(araB) C3F35_08180(araD)	C3F35_08165	0	arabinose operon transcriptional regulator AraC
LEE	DVA44_20295	DVA44_20290(araB)	DVA44_20300(araD) DVA44_21610	DVA44_20295 DVA44_20290(araB) DVA44_20300(araD)	DVA44_20285	0	arabinose operon transcriptional regulator AraC
LER	GNG29_03810(araA)	GNG29_03815(araB)	GNG29_03805(araD)	GNG29_03810(araA) GNG29_03815(araB) GNG29_03805(araD)	GNG29_03820	0	arabinose operon transcriptional regulator AraC
LEA	GNG26_03305(araA)	GNG26_03310(araB)	GNG26_01935 GNG26_03300(araD)	GNG26_03305(araA) GNG26_03310(araB) GNG26_03300(araD)	GNG26_03315	0	arabinose operon transcriptional regulator AraC
LAZ	A8A57_03515	A8A57_03520	A8A57_00895 A8A57_02175(araD) A8A57_03510	A8A57_03515 A8A57_03520 A8A57_03510	A8A57_03525	0	DNA-binding transcriptional regulator AraC
BAGE	BADSM9389_02110 BADSM9389_06840	BADSM9389_06850	BADSM9389_06830	BADSM9389_06840 BADSM9389_06850 BADSM9389_06830	BADSM9389_06860	0	arabinose operon transcriptional regulator AraC
METY	MRY16398_47610(araA)	MRY16398_47600(araB)	MRY16398_01600 MRY16398_47620(araD) MRY16398_50610(ulaF)	MRY16398_47610(araA) MRY16398_47600(araB) MRY16398_47620(araD)	MRY16398_47590	0	DNA-binding transcriptional regulator AraC
YRE	HEC60_21495(araA)	HEC60_21500(araB)	HEC60_19950 HEC60_21490(araD)	HEC60_21495(araA) HEC60_21500(araB) HEC60_21490(araD)	HEC60_21505	0	arabinose operon transcriptional regulator AraC
SGOE	A8O29_019290(araA) A8O29_021165	A8O29_019285(araB)	A8O29_019295(araD) A8O29_020365	A8O29_019290(araA) A8O29_019285(araB) A8O29_019295(araD)	A8O29_019280	0	arabinose operon transcriptional regulator AraC
KIN	AB182_21420	AB182_21415	AB182_21425(araD) AB182_22735(araD) AB182_26265(araD)	AB182_21420 AB182_21415 AB182_21425(araD)	AB182_21410	0	transcriptional regulator
PDZ	HHA33_23985(araA)	HHA33_23980(araB)	HHA33_02980(araD) HHA33_23990(araD) HHA33_25465	HHA33_23985(araA) HHA33_23980(araB) HHA33_23990(araD)	HHA33_23975	0	arabinose operon transcriptional regulator AraC
IZH	FEM41_09385(araA)	FEM41_09390(araB)	FEM41_09380(araD) FEM41_17910	FEM41_09385(araA) FEM41_09390(araB) FEM41_09380(araD)	FEM41_09395	0	arabinose operon transcriptional regulator AraC
PSGC	G163CM_28370(araA)	G163CM_28360(araB)	G163CM_28380(araD) G163CM_31030(ulaF) G163CM_37480(sgbE)	G163CM_28370(araA) G163CM_28360(araB) G163CM_28380(araD)	G163CM_28350	0	Arabinose operon regulatory protein
EBC	C2U52_03095	C2U52_03090(araB)	C2U52_03100(araD) C2U52_04775(araD) C2U52_09070(araD)	C2U52_03095 C2U52_03090(araB) C2U52_03100(araD)	C2U52_03085	0	arabinose operon transcriptional regulator AraC
EBU	CUC76_11350	CUC76_11345(araB)	CUC76_11355(araD) CUC76_13100(araD)	CUC76_11350 CUC76_11345(araB) CUC76_11355(araD)	CUC76_11340	0	arabinose operon transcriptional regulator AraC
SRR	SerAS9_2193	SerAS9_2194	SerAS9_2639 SerAS9_4145	SerAS9_2193 SerAS9_2194	SerAS9_2195	0	periplasmic binding protein/LacI transcriptional regulator
SRS	SerAS12_2193	SerAS12_2194	SerAS12_2640 SerAS12_4146	SerAS12_2193 SerAS12_2194	SerAS12_2195	0	periplasmic binding protein/LacI transcriptional regulator
SRA	SerAS13_2194	SerAS13_2195	SerAS13_2641 SerAS13_4146	SerAS13_2194 SerAS13_2195	SerAS13_2196	0	periplasmic binding protein/LacI transcriptional regulator
RAH	Rahaq_2138	Rahaq_2139	Rahaq_0221 Rahaq_2594	Rahaq_2138 Rahaq_2139	Rahaq_2140	0	periplasmic binding protein/LacI transcriptional regulator
RAA	Q7S_10825	Q7S_10830	Q7S_01110(sgaE) Q7S_12915(araD)	Q7S_10825 Q7S_10830	Q7S_10835	0	LacI family transcriptional regulator
PCT	PC1_2027	PC1_2028	PC1_2362 PC1_3698	PC1_2027 PC1_2028	PC1_2029	0	periplasmic binding protein/LacI transcriptional regulator
PWA	Pecwa_2327	Pecwa_2328	Pecwa_2637 Pecwa_3895	Pecwa_2327 Pecwa_2328	Pecwa_2329	0	periplasmic binding protein/LacI transcriptional regulator
DZE	Dd1591_2151	Dd1591_2150	Dd1591_0291 Dd1591_1739	Dd1591_2151 Dd1591_2150	Dd1591_2149	0	periplasmic binding protein/LacI transcriptional regulator
DDC	Dd586_2096	Dd586_2095	Dd586_1690	Dd586_2096 Dd586_2095	Dd586_2094	0	periplasmic binding protein/LacI transcriptional regulator
DDA	Dd703_1914	Dd703_1913	Dd703_0116 Dd703_1706	Dd703_1914 Dd703_1913	Dd703_1912	0	periplasmic binding protein/LacI transcriptional regulator
PAO	Pat9b_1747	Pat9b_1748	Pat9b_1883 Pat9b_2066	Pat9b_1747 Pat9b_1748	Pat9b_1749	0	periplasmic binding protein/LacI transcriptional regulator
GAP	GAPWK_2010	GAPWK_2009	GAPWK_0379 GAPWK_2012 GAPWK_2402	GAPWK_2010 GAPWK_2009 GAPWK_2012	GAPWK_2008	0	Arabinose operon regulatory protein
SUR	STAUR_1920(araA)	STAUR_1921(araB)	STAUR_1915(araD)	STAUR_1920(araA) STAUR_1921(araB)	STAUR_1922	0	HTH-type transcriptional repressor
AVM	JQX13_15590(araA)	JQX13_15585	JQX13_15615	JQX13_15590(araA) JQX13_15585 JQX13_15615	JQX13_15580	0	LacI family DNA-binding transcriptional regulator
CFUS	CYFUS_004876	CYFUS_004877	CYFUS_004871	CYFUS_004876 CYFUS_004877 CYFUS_004871	CYFUS_004878	0	LacI family transcriptional regulator
CGOT	J1899_10920(araA)	J1899_10910(araB) J1899_20225(araB)	J1899_10915(araD) J1899_17045	J1899_10920(araA) J1899_10910(araB) J1899_10915(araD)	J1899_10905	0	GntR family transcriptional regulator
PPSR	I6J18_09150(araA)	I6J18_09140	I6J18_09145	I6J18_09150(araA) I6J18_09140 I6J18_09145	I6J18_09135	0	GntR family transcriptional regulator
AQT	FN924_02075(araA)	FN924_02070	FN924_02065(araD)	FN924_02075(araA) FN924_02070 FN924_02065(araD)	FN924_02060	0	GntR family transcriptional regulator
PDH	B9T62_24260	B9T62_24265	B9T62_24270(araD)	B9T62_24260 B9T62_24265 B9T62_24270(araD)	B9T62_24275	0	transcriptional regulator
CEU	A7L45_04895	A7L45_04885	A7L45_04890 A7L45_09085	A7L45_04895 A7L45_04885 A7L45_04890	A7L45_04880	0	GntR family transcriptional regulator
MSG	MSMEI_1675	MSMEI_1673	MSMEI_1674	MSMEI_1675 MSMEI_1673 MSMEI_1674	MSMEI_1672	0	Periplasmic binding protein/LacI transcriptional regulator
MSB	LJ00_08565	LJ00_08555	LJ00_08560	LJ00_08565 LJ00_08555 LJ00_08560	LJ00_08550	0	LacI family transcriptional regulator
MSN	LI99_08565	LI99_08555	LI99_08560	LI99_08565 LI99_08555 LI99_08560	LI99_08550	0	LacI family transcriptional regulator
MSH	LI98_08565	LI98_08555	LI98_08560	LI98_08565 LI98_08555 LI98_08560	LI98_08550	0	LacI family transcriptional regulator
MVD	AWU67_11890	AWU67_11900	AWU67_11895 AWU67_12540	AWU67_11890 AWU67_11900 AWU67_11895	AWU67_11905	0	LacI family transcriptional regulator
TFA	BW733_00550	BW733_16555	BW733_00555	BW733_00550 BW733_00555	BW733_00560	0	LacI family transcriptional regulator
TDF	H9L22_06655(araA)	H9L22_05300 H9L22_14155	H9L22_06660	H9L22_06655(araA) H9L22_06660	H9L22_06665	0	LacI family DNA-binding transcriptional regulator
ACE	Acel_0873	Acel_0871	Acel_0872	Acel_0873 Acel_0871 Acel_0872	Acel_0870	0	transcriptional regulator, LacI family
MCAB	HXZ27_13725(araA)	HXZ27_13695(araB)	HXZ27_13700	HXZ27_13725(araA) HXZ27_13695(araB) HXZ27_13700	HXZ27_13690	0	LacI family DNA-binding transcriptional regulator
MSAG	GCM10017556_57290(araA)	GCM10017556_57350(araB)	GCM10017556_57340(araD)	GCM10017556_57290(araA) GCM10017556_57350(araB) GCM10017556_57340(araD)	GCM10017556_57360	0	LacI family transcriptional regulator
DMR	Deima_0250	Deima_0252	Deima_0251	Deima_0250 Deima_0252 Deima_0251	Deima_0253	0	periplasmic binding protein/LacI transcriptional regulator
OTE	Oter_1382	Oter_1383	Oter_1381	Oter_1382 Oter_1383 Oter_1381	Oter_1384	0	transcriptional regulator, LacI family
OBG	Verru16b_01255(araA)	Verru16b_01256(araB)	Verru16b_01254(araD)	Verru16b_01255(araA) Verru16b_01256(araB) Verru16b_01254(araD)	Verru16b_01257	0	HTH-type transcriptional regulator KdgR
RUFI	K0V07_05215 K0V07_09245(araA)	K0V07_09240	K0V07_09250(araD)	K0V07_09245(araA) K0V07_09240 K0V07_09250(araD)	K0V07_09235	0	LacI family transcriptional regulator
TTF	THTE_1665	THTE_4340	THTE_1664 THTE_4339	THTE_1665 THTE_1664	THTE_1663	0	Xylose operon regulatory protein
PND	Pla175_04090(araA)	Pla175_04110(araB)	Pla175_04100(araD)	Pla175_04090(araA) Pla175_04110(araB) Pla175_04100(araD)	Pla175_04120	0	Xylose operon regulatory protein
PCOR	KS4_12820(araA)	KS4_12840(araB_1) KS4_19250(araB_2)	KS4_12830(ulaF)	KS4_12820(araA) KS4_12840(araB_1) KS4_12830(ulaF)	KS4_12850	0	Xylose operon regulatory protein
GMA	AciX8_2908 AciX8_4781	AciX8_2910 AciX8_4780	AciX8_2907	AciX8_2908 AciX8_2910 AciX8_2907	AciX8_2911	0	transcriptional regulator, LacI family
MRUB	DEO27_030470 DEO27_030490(araA)	DEO27_030475	DEO27_030480	DEO27_030470 DEO27_030490(araA) DEO27_030475 DEO27_030480	DEO27_030465	0	AraC family transcriptional regulator
Organism_code	ec:5.3.1.4_gene(s)	ec:2.7.1.16_gene(s)	ec:5.1.3.22_gene(s)	Operon	Regulator	Regulator_score	Regulator_annotation
ECO	b0062(araA)	b0063(araB)	b3582(sgbU) b4197(ulaE)	b0062(araA) b0063(araB)	b0064	0	DNA-binding transcriptional dual regulator AraC
EBW	BWG_0058(araA)	BWG_0059(araB)	BWG_3272(sgbU) BWG_3909(ulaE)	BWG_0058(araA) BWG_0059(araB)	BWG_0060	0	DNA-binding transcriptional dual regulator
ECOK	ECMDS42_0055(araA)	ECMDS42_0056(araB)	ECMDS42_3019(sgbU) ECMDS42_3639(ulaE)	ECMDS42_0055(araA) ECMDS42_0056(araB)	ECMDS42_0057	0	DNA-binding transcriptional dual regulator
ECS	ECs_0066(araA)	ECs_0067(araB)	ECs_5173(ulaE)	ECs_0066(araA) ECs_0067(araB)	ECs_0068	0	ara regulon transcriptional activator
ECF	ECH74115_0067(araA)	ECH74115_0068(araB)	ECH74115_5713(ulaE)	ECH74115_0067(araA) ECH74115_0068(araB)	ECH74115_0069	0	arabinose operon regulatory protein
ETW	ECSP_0066(araA)	ECSP_0067(araB)	ECSP_5297(ulaE)	ECSP_0066(araA) ECSP_0067(araB)	ECSP_0068	0	DNA-binding transcriptional dual regulator
ELX	CDCO157_0065	CDCO157_0066	CDCO157_4859	CDCO157_0065 CDCO157_0066	CDCO157_0067	0	DNA-binding transcriptional regulator AraC
EOI	ECO111_0064(araA)	ECO111_0065(araB)	ECO111_4402(sgbU) ECO111_5017(ulaE)	ECO111_0064(araA) ECO111_0065(araB)	ECO111_0066	0	DNA-binding transcriptional dual regulator AraC
EOJ	ECO26_0064(araA)	ECO26_0065(araB)	ECO26_5019(sgbU) ECO26_5364(ulaE)	ECO26_0064(araA) ECO26_0065(araB)	ECO26_0066	0	DNA-binding transcriptional dual regulator AraC
EOH	ECO103_0063(araA)	ECO103_0064(araB)	ECO103_4652(sgbU) ECO103_4990(ulaE)	ECO103_0063(araA) ECO103_0064(araB)	ECO103_0065	0	DNA-binding transcriptional dual regulator AraC
ECOO	ECRM13514_0064(araA)	ECRM13514_0065(araB)	ECRM13514_5461(sgaU)	ECRM13514_0064(araA) ECRM13514_0065(araB)	ECRM13514_0066	0	Arabinose operon regulatory protein
ECOH	ECRM13516_0066(araA)	ECRM13516_0067(araB)	ECRM13516_5150(sgaU)	ECRM13516_0066(araA) ECRM13516_0067(araB)	ECRM13516_0068	0	Arabinose operon regulatory protein
ESL	O3K_21245	O3K_21240	O3K_00940 O3K_22655	O3K_21245 O3K_21240	O3K_21235	0	DNA-binding transcriptional regulator AraC
ESO	O3O_04140	O3O_04145	O3O_02730 O3O_24730	O3O_04140 O3O_04145	O3O_04150	0	DNA-binding transcriptional regulator AraC
ESM	O3M_21145	O3M_21140	O3M_00970 O3M_22560	O3M_21145 O3M_21140	O3M_21135	0	DNA-binding transcriptional regulator AraC
ECK	EC55989_0060(araA)	EC55989_0061(araB)	EC55989_4039(sgbU) EC55989_4754(ulaE)	EC55989_0060(araA) EC55989_0061(araB)	EC55989_0062	0	DNA-binding transcriptional dual regulator
ECG	E2348C_0063(araA)	E2348C_0064(araB)	E2348C_3835(sgbU) E2348C_4520(ulaE)	E2348C_0063(araA) E2348C_0064(araB)	E2348C_0065	0	DNA-binding transcriptional dual regulator
EOK	G2583_0065(araA)	G2583_0066(araB)	G2583_5024(ulaE)	G2583_0065(araA) G2583_0066(araB)	G2583_0067	0	arabinose operon regulatory protein
ELR	ECO55CA74_00315	ECO55CA74_00320	ECO55CA74_24090	ECO55CA74_00315 ECO55CA74_00320	ECO55CA74_00325	0	DNA-binding transcriptional regulator AraC
ELH	ETEC_0061	ETEC_0062	ETEC_3825 ETEC_4543	ETEC_0061 ETEC_0062	ETEC_0063	0	arabinose operon regulatory protein
ECW	EcE24377A_0064(araA)	EcE24377A_0065(araB)	EcE24377A_4079 EcE24377A_4758(ulaE)	EcE24377A_0064(araA) EcE24377A_0065(araB)	EcE24377A_0066	0	arabinose operon regulatory protein
EUN	UMNK88_60	UMNK88_61(araB)	UMNK88_4367 UMNK88_5145	UMNK88_60 UMNK88_61(araB)	UMNK88_62	0	arabinose operon regulatory protein AraC
ECP	ECP_0063	ECP_0064	ECP_3687 ECP_4442	ECP_0063 ECP_0064	ECP_0065	0	arabinose operon regulatory protein
ECOS	EC958_0196(araA)	EC958_0197(araB)	EC958_3990(sgbU) EC958_4684(sgaU)	EC958_0196(araA) EC958_0197(araB)	EC958_0198	0	transcriptional regulator AraC
ECV	APECO1_1922(araA)	APECO1_1921(araB)	APECO1_2195(ulaE) APECO1_2868(sgbU)	APECO1_1922(araA) APECO1_1921(araB)	APECO1_1920	0	transcriptional regulator AraC
ECOA	APECO78_03760	APECO78_03765	APECO78_01915 APECO78_21725	APECO78_03760 APECO78_03765	APECO78_03770	0	arabinose operon regulatory protein
ECX	EcHS_A0066(araA)	EcHS_A0067(araB)	EcHS_A3786 EcHS_A4441(ulaE)	EcHS_A0066(araA) EcHS_A0067(araB)	EcHS_A0068	0	arabinose operon regulatory protein
ECM	EcSMS35_0064(araA)	EcSMS35_0065(araB)	EcSMS35_3905 EcSMS35_4668(ulaE)	EcSMS35_0064(araA) EcSMS35_0065(araB)	EcSMS35_0066	0	arabinose operon regulatory protein
ECY	ECSE_0062	ECSE_0063	ECSE_3858 ECSE_4495	ECSE_0062 ECSE_0063	ECSE_0064	0	transcriptional regulator
ECR	ECIAI1_0062(araA)	ECIAI1_0063(araB)	ECIAI1_3749(sgbU) ECIAI1_4430(ulaE)	ECIAI1_0062(araA) ECIAI1_0063(araB)	ECIAI1_0064	0	DNA-binding transcriptional dual regulator
ECT	ECIAI39_0065(araA)	ECIAI39_0066(araB)	ECIAI39_4094(sgbU) ECIAI39_4662(ulaE)	ECIAI39_0065(araA) ECIAI39_0066(araB)	ECIAI39_0067	0	DNA-binding transcriptional dual regulator
EOC	CE10_0063(araA)	CE10_0064(araB)	CE10_4136(yiaR) CE10_4936(ulaE)	CE10_0063(araA) CE10_0064(araB)	CE10_0065	0	DNA-binding transcriptional dual regulator
EBR	ECB_00064(araA)	ECB_00065(araB)	ECB_03434(sgbU) ECB_04064(sgaU)	ECB_00064(araA) ECB_00065(araB)	ECB_00066	0	DNA-binding transcriptional dual regulator
EBL	ECD_00064(araA)	ECD_00065(araB)	ECD_03434(sgbU) ECD_04064(ulaE)	ECD_00064(araA) ECD_00065(araB)	ECD_00066	0	ara regulon transcriptional activator; autorepressor
EBE	B21_00063(araA)	B21_00064(araB)	B21_03385(sgbU) B21_04026(ulaE)	B21_00063(araA) B21_00064(araB)	B21_00065	0	AraC transcriptional dual regulator
EBD	ECBD_3555	ECBD_3554	ECBD_0152 ECBD_3837	ECBD_3555 ECBD_3554	ECBD_3553	0	transcriptional regulator, AraC family
ECI	UTI89_C0067(araA)	UTI89_C0068(araB)	UTI89_C4126(sgbU) UTI89_C4797(sgaU)	UTI89_C0067(araA) UTI89_C0068(araB)	UTI89_C0069	0	transcriptional regulator AraC
EIH	ECOK1_0061(araA)	ECOK1_0062(araB)	ECOK1_4030 ECOK1_4711(ulaE)	ECOK1_0061(araA) ECOK1_0062(araB)	ECOK1_0063	0	arabinose operon regulatory protein
ECZ	ECS88_0065(araA)	ECS88_0066(araB)	ECS88_4002(sgbU) ECS88_4783(ulaE)	ECS88_0065(araA) ECS88_0066(araB)	ECS88_0067	0	DNA-binding transcriptional dual regulator
ELO	EC042_0065(araA)	EC042_0066(araB)	EC042_3888(sgbU)	EC042_0065(araA) EC042_0066(araB)	EC042_0067	0	arabinose operon regulatory protein
ELN	NRG857_00320	NRG857_00325	NRG857_17840 NRG857_21330	NRG857_00320 NRG857_00325	NRG857_00330	0	DNA-binding transcriptional regulator AraC
ECL	EcolC_3595	EcolC_3594	EcolC_0132 EcolC_3816	EcolC_3595 EcolC_3594	EcolC_3593	0	transcriptional regulator, AraC family
EKF	KO11_00300(araA)	KO11_00305(araB)	KO11_04810(sgbU) KO11_22615(ulaE)	KO11_00300(araA) KO11_00305(araB)	KO11_00310	0	DNA-binding transcriptional regulator AraC
EAB	ECABU_c00680(araA)	ECABU_c00690(araB)	ECABU_c40260 ECABU_c47560(ulaE)	ECABU_c00680(araA) ECABU_c00690(araB)	ECABU_c00700	0	transcriptional regulator for ara operon
EDH	EcDH1_3537	EcDH1_3536	EcDH1_0128 EcDH1_3796	EcDH1_3537 EcDH1_3536	EcDH1_3535	0	transcriptional regulator, AraC family
EDJ	ECDH1ME8569_0061(araA)	ECDH1ME8569_0062(araB)	ECDH1ME8569_3463(sgbU) ECDH1ME8569_4054(ulaE)	ECDH1ME8569_0061(araA) ECDH1ME8569_0062(araB)	ECDH1ME8569_0063	0	arabinose operon regulatory protein
ELU	UM146_23095	UM146_23100	UM146_18090 UM146_21225	UM146_23095 UM146_23100	UM146_23105	0	DNA-binding transcriptional regulator AraC
ELW	ECW_m0060(araA)	ECW_m0061(araB)	ECW_m3856(sgbU) ECW_m4559(ulaE)	ECW_m0060(araA) ECW_m0061(araB)	ECW_m0062	0	DNA-binding transcriptional dual regulator
ELL	WFL_00300(araA)	WFL_00305(araB)	WFL_18830(sgbU) WFL_22180(ulaE)	WFL_00300(araA) WFL_00305(araB)	WFL_00310	0	DNA-binding transcriptional regulator AraC
ELC	i14_0064(araA)	i14_0065(araB)	i14_4071(sgbU) i14_4789(sgaU)	i14_0064(araA) i14_0065(araB)	i14_0066	0	DNA-binding transcriptional regulator AraC
ELD	i02_0064(araA)	i02_0065(araB)	i02_4071(sgbU) i02_4789(sgaU)	i02_0064(araA) i02_0065(araB)	i02_0066	0	DNA-binding transcriptional regulator AraC
ELP	P12B_c0055(araA)	P12B_c0056(araB)	P12B_c3711(sgbU) P12B_c4294(ulaB)	P12B_c0055(araA) P12B_c0056(araB)	P12B_c0057	0	Arabinose operon regulatory protein
ELF	LF82_0105(araA)	LF82_0106(araB)	LF82_2129(sgbU) LF82_2376(ulae)	LF82_0105(araA) LF82_0106(araB)	LF82_0107	0	Arabinose operon regulatory protein
ECOL	LY180_00305	LY180_00310	LY180_18420 LY180_22050	LY180_00305 LY180_00310	LY180_00315	0	transcriptional regulator
ECOJ	P423_00310	P423_00315	P423_19930 P423_23360	P423_00310 P423_00315	P423_00320	0	transcriptional regulator
EFE	EFER_0071(araA)	EFER_0072(araB)	EFER_3580(sgbU) EFER_4250(ulaE)	EFER_0071(araA) EFER_0072(araB)	EFER_0073	0	DNA-binding transcriptional dual regulator
EAL	EAKF1_ch1359(araA)	EAKF1_ch1358(araB)	EAKF1_ch1632c(ulaE) EAKF1_ch2363c	EAKF1_ch1359(araA) EAKF1_ch1358(araB)	EAKF1_ch1357c	0	DNA-binding transcriptional regulator AraC
ESZ	FEM44_14795(araA)	FEM44_14800(araB)	FEM44_09105 FEM44_13650	FEM44_14795(araA) FEM44_14800(araB)	FEM44_14805	0	arabinose operon transcriptional regulator AraC
STT	t0106(araA)	t0107(araB)	t3843(yiaR) t4438(sgaU)	t0106(araA) t0107(araB)	t0108	0	arabinose operon regulatory protein
SEX	STBHUCCB_1190	STBHUCCB_1200	STBHUCCB_40560 STBHUCCB_46890	STBHUCCB_1190 STBHUCCB_1200	STBHUCCB_1210	0	DNA-binding transcriptional regulator AraC
SENT	TY21A_00545	TY21A_00550	TY21A_19525 TY21A_22585	TY21A_00545 TY21A_00550	TY21A_00555	0	DNA-binding transcriptional regulator AraC
STM	STM0102(araA)	STM0103(araB)	STM3676(sgbU) STM4387(sgaU)	STM0102(araA) STM0103(araB)	STM0104	0	transcriptional regulator (AraC/XylS family) for ara operon
SEO	STM14_0121(araA)	STM14_0122(araB)	STM14_4433(sgbU) STM14_5269(sgaU)	STM14_0121(araA) STM14_0122(araB)	STM14_0123	0	DNA-binding transcriptional regulator AraC
SEV	STMMW_01081	STMMW_01091	STMMW_36641 STMMW_43311	STMMW_01081 STMMW_01091	STMMW_01101	0	arabinose operon regulatory protein
SEY	SL1344_0102(araA)	SL1344_0103(araB)	SL1344_3641(sgbU) SL1344_4320(sgaU)	SL1344_0102(araA) SL1344_0103(araB)	SL1344_0104	0	arabinose operon regulatory protein
SEJ	STMUK_0103(araA)	STMUK_0104(araB)	STMUK_3662(sgbU) STMUK_4372(sgaU)	STMUK_0103(araA) STMUK_0104(araB)	STMUK_0105	0	DNA-binding transcriptional regulator AraC
SEB	STM474_0105(araA)	STM474_0106(araB)	STM474_3848(sgbU) STM474_4584(sgaU)	STM474_0105(araA) STM474_0106(araB)	STM474_0107	0	DNA-binding transcriptional regulator AraC
SEF	UMN798_0111(araA)	UMN798_0112(araB)	UMN798_3993(sgbU) UMN798_4751(sgaU)	UMN798_0111(araA) UMN798_0112(araB)	UMN798_0113	0	arabinose operon regulatory protein
SETC	CFSAN001921_16915	CFSAN001921_16910	CFSAN001921_18480 CFSAN001921_22065	CFSAN001921_16915 CFSAN001921_16910	CFSAN001921_16905	0	transcriptional regulator
SENR	STMDT2_01041(araA)	STMDT2_01051(araB)	STMDT2_35601(sgbU) STMDT2_42351(sgaU)	STMDT2_01041(araA) STMDT2_01051(araB)	STMDT2_01061	0	arabinose operon regulatory protein
SEND	DT104_01071(araA)	DT104_01081(araB)	DT104_36591(sgbU) DT104_43751(sgaU)	DT104_01071(araA) DT104_01081(araB)	DT104_01091	0	arabinose operon regulatory protein
SENI	CY43_00500	CY43_00505	CY43_19080 CY43_22870	CY43_00500 CY43_00505	CY43_00510	0	transcriptional regulator
SEEN	SE451236_06515	SE451236_06520	SE451236_02540 SE451236_04970	SE451236_06515 SE451236_06520	SE451236_06525	0	transcriptional regulator
SPT	SPA0104(araA)	SPA0105(araB)	SPA3527(yiaR) SPA4204(sgaU)	SPA0104(araA) SPA0105(araB)	SPA0106	0	arabinose operon regulatory protein
SEK	SSPA0100	SSPA0101	SSPA3293 SSPA3904	SSPA0100 SSPA0101	SSPA0102	0	arabinose operon regulatory protein
SEH	SeHA_C0108(araA)	SeHA_C0109(araB)	SeHA_C3999 SeHA_C4805(ulaE)	SeHA_C0108(araA) SeHA_C0109(araB)	SeHA_C0110	0	arabinose operon regulatory protein
SHB	SU5_0735	SU5_0736	SU5_04153 SU5_0457	SU5_0735 SU5_0736	SU5_0737	0	Arabinose operon regulatory protein
SENH	CFSAN002069_08725	CFSAN002069_08720	CFSAN002069_10150 CFSAN002069_13660	CFSAN002069_08725 CFSAN002069_08720	CFSAN002069_08715	0	transcriptional regulator
SEEH	SEEH1578_09535	SEEH1578_09540	SEEH1578_04465 SEEH1578_08105	SEEH1578_09535 SEEH1578_09540	SEEH1578_09545	0	DNA-binding transcriptional regulator AraC
SEE	SNSL254_A0109(araA)	SNSL254_A0110(araB)	SNSL254_A3954 SNSL254_A4748(ulaE)	SNSL254_A0109(araA) SNSL254_A0110(araB)	SNSL254_A0111	0	arabinose operon regulatory protein
SENN	SN31241_10830	SN31241_10840	SN31241_2070 SN31241_7730	SN31241_10830 SN31241_10840	SN31241_10850	0	Arabinose operon regulatory protein
SEW	SeSA_A0113(araA)	SeSA_A0114(araB)	SeSA_A3874 SeSA_A4655(ulaE)	SeSA_A0113(araA) SeSA_A0114(araB)	SeSA_A0115	0	arabinose operon regulatory protein
SEA	SeAg_B0113(araA)	SeAg_B0114(araB)	SeAg_B3890 SeAg_B4665(ulaE)	SeAg_B0113(araA) SeAg_B0114(araB)	SeAg_B0115	0	arabinose operon regulatory protein
SENS	Q786_00510	Q786_00515	Q786_17960 Q786_21605	Q786_00510 Q786_00515	Q786_00520	0	transcriptional regulator
SED	SeD_A0106(araA)	SeD_A0107(araB)	SeD_A4061 SeD_A4784(ulaE)	SeD_A0106(araA) SeD_A0107(araB)	SeD_A0108	0	arabinose operon regulatory protein
SEG	SG0103(araA)	SG0104(araB)	SG3754(sgbU) SG4229(sgaU)	SG0103(araA) SG0104(araB)	SG0105	0	arabinose operon regulatory protein
SEL	SPUL_0107(araA)	SPUL_0108(araB)	SPUL_3889(sgbU) SPUL_4377	SPUL_0107(araA) SPUL_0108(araB)	SPUL_0109	0	arabinose operon regulatory protein
SEGA	SPUCDC_0107(araA)	SPUCDC_0108(araB)	SPUCDC_3875(sgbU) SPUCDC_4363	SPUCDC_0107(araA) SPUCDC_0108(araB)	SPUCDC_0109	0	arabinose operon regulatory protein
SET	SEN0103(araA)	SEN0104(araB)	SEN3498(sgbU) SEN4153(sgaU)	SEN0103(araA) SEN0104(araB)	SEN0105	0	arabinose operon regulatory protein
SENL	IY59_00525	IY59_00530	IY59_18505 IY59_22010	IY59_00525 IY59_00530	IY59_00535	0	transcriptional regulator
SENJ	CFSAN001992_10500	CFSAN001992_10495	CFSAN001992_11945 CFSAN001992_15265	CFSAN001992_10500 CFSAN001992_10495	CFSAN001992_10490	0	DNA-binding transcriptional regulator AraC
SEEC	CFSAN002050_06955	CFSAN002050_06960	CFSAN002050_05345 CFSAN002050_25350	CFSAN002050_06955 CFSAN002050_06960	CFSAN002050_06965	0	transcriptional regulator
SEEB	SEEB0189_018880	SEEB0189_018875	SEEB0189_001495 SEEB0189_020435	SEEB0189_018880 SEEB0189_018875	SEEB0189_018870	0	transcriptional regulator
SEEP	I137_00475	I137_00480	I137_18660	I137_00475 I137_00480	I137_00485	0	transcriptional regulator
SENE	IA1_00510	IA1_00515	IA1_17855 IA1_21385	IA1_00510 IA1_00515	IA1_00520	0	transcriptional regulator
SENC	SEET0819_07390	SEET0819_07395	SEET0819_02140 SEET0819_05810	SEET0819_07390 SEET0819_07395	SEET0819_07400	0	transcriptional regulator
SBG	SBG_0088(araA)	SBG_0089(araB)	SBG_3830(sgaU)	SBG_0088(araA) SBG_0089(araB)	SBG_0090	0	arabinose operon regulatory protein
SBZ	A464_93	A464_94	A464_4393	A464_93 A464_94	A464_95	0	Arabinose operon regulatory protein
SBV	N643_00420	N643_00425	N643_19390	N643_00420 N643_00425	N643_00430	0	transcriptional regulator
SALZ	EOS98_18725	EOS98_18720(araB)	EOS98_00870 EOS98_20310	EOS98_18725 EOS98_18720(araB)	EOS98_18715	0	arabinose operon transcriptional regulator AraC
SFX	S0059(araA)	S0060(araB)	S4622(sgaU)	S0059(araA) S0060(araB)	S0061	0	transcriptional regulator for ara operon
SFV	SFV_0054(araA)	SFV_0055(araB)	SFV_3957(sgbU) SFV_4353(sgaU)	SFV_0054(araA) SFV_0055(araB)	SFV_0056	0	transcriptional regulator for ara operon
SFE	SFxv_0059(araA)	SFxv_0060(araB)	SFxv_4743(ulaE)	SFxv_0059(araA) SFxv_0060(araB)	SFxv_0061	0	Transcriptional regulator AraC
SSN	SSON_0068(araA)	SSON_0069(araB)	SSON_4379(sgaU)	SSON_0068(araA) SSON_0069(araB)	SSON_0070	0	transcriptional regulator for ara operon
SBC	SbBS512_E0054(araA)	SbBS512_E0055(araB)	SbBS512_E4727(ulaE)	SbBS512_E0054(araA) SbBS512_E0055(araB)	SbBS512_E0056	0	arabinose operon regulatory protein
SDZ	Asd1617_00105	Asd1617_00106	Asd1617_05727	Asd1617_00105 Asd1617_00106	Asd1617_00107	0	Arabinose operon regulatory protein
ENC	ECL_00858	ECL_00859	ECL_00185 ECL_00591	ECL_00858 ECL_00859	ECL_00860	0	DNA-binding transcriptional regulator AraC
ENL	A3UG_03530	A3UG_03535	A3UG_00955 A3UG_02200	A3UG_03530 A3UG_03535	A3UG_03540	0	DNA-binding transcriptional regulator AraC
ECLG	EC036_06880	EC036_06890	EC036_01780 EC036_04160	EC036_06880 EC036_06890	EC036_06900	0	transcriptional regulator
ECLE	ECNIH2_04445	ECNIH2_04450	ECNIH2_03150 ECNIH2_22625	ECNIH2_04445 ECNIH2_04450	ECNIH2_04455	0	transcriptional regulator
ECLN	ECNIH4_19305	ECNIH4_19300	ECNIH4_20665	ECNIH4_19305 ECNIH4_19300	ECNIH4_19295	0	transcriptional regulator
ECLI	ECNIH5_03530	ECNIH5_03535	ECNIH5_02370 ECNIH5_21145	ECNIH5_03530 ECNIH5_03535	ECNIH5_03540	0	transcriptional regulator
ECLX	LI66_03545	LI66_03550	LI66_02210 LI66_21915	LI66_03545 LI66_03550	LI66_03555	0	transcriptional regulator
ECLY	LI62_04035	LI62_04040	LI62_02665 LI62_23935	LI62_04035 LI62_04040	LI62_04045	0	transcriptional regulator
ECLZ	LI64_03605	LI64_03610	LI64_02345	LI64_03605 LI64_03610	LI64_03615	0	transcriptional regulator
EHM	AB284_21440	AB284_21435	AB284_02905 AB284_22870	AB284_21440 AB284_21435	AB284_21430	0	transcriptional regulator
EXF	BFV63_03505	BFV63_03510	BFV63_02185 BFV63_21255	BFV63_03505 BFV63_03510	BFV63_03515	0	DNA-binding transcriptional regulator AraC
ECLA	ECNIH3_03525	ECNIH3_03530	ECNIH3_02370 ECNIH3_21225	ECNIH3_03525 ECNIH3_03530	ECNIH3_03535	0	transcriptional regulator
ECLC	ECR091_03505	ECR091_03510	ECR091_02360 ECR091_21155	ECR091_03505 ECR091_03510	ECR091_03515	0	transcriptional regulator
EKB	BFV64_03235	BFV64_03240	BFV64_01855	BFV64_03235 BFV64_03240	BFV64_03245	0	DNA-binding transcriptional regulator AraC
ENO	ECENHK_03670	ECENHK_03675	ECENHK_02175	ECENHK_03670 ECENHK_03675	ECENHK_03680	0	DNA-binding transcriptional regulator AraC
EEC	EcWSU1_00675(araA)	EcWSU1_00676(araB)	EcWSU1_00154(sgbU) EcWSU1_00393(ulaE)	EcWSU1_00675(araA) EcWSU1_00676(araB)	EcWSU1_00677	0	Arabinose operon regulatory protein
ELG	BH714_18235	BH714_18240	BH714_15925 BH714_16645	BH714_18235 BH714_18240	BH714_18245	0	DNA-binding transcriptional regulator AraC
ECAN	CWI88_18660	CWI88_18655(araB)	CWI88_00880 CWI88_20065	CWI88_18660 CWI88_18655(araB)	CWI88_18650	0	arabinose operon transcriptional regulator AraC
ERN	BFV67_03365	BFV67_03370	BFV67_00695 BFV67_02160	BFV67_03365 BFV67_03370	BFV67_03375	0	DNA-binding transcriptional regulator AraC
ECLS	LI67_004510	LI67_004515	LI67_001675 LI67_003230	LI67_004510 LI67_004515	LI67_004520	0	transcriptional regulator
ECHG	FY206_04145(araA)	FY206_04150(araB)	FY206_00850 FY206_02710	FY206_04145(araA) FY206_04150(araB)	FY206_04155	0	arabinose operon transcriptional regulator AraC
ESH	C1N69_03395	C1N69_03400(araB)	C1N69_00745 C1N69_02160	C1N69_03395 C1N69_03400(araB)	C1N69_03405	0	arabinose operon transcriptional regulator AraC
EAS	Entas_0662	Entas_0663	Entas_0161 Entas_0412	Entas_0662 Entas_0663	Entas_0664	0	transcriptional regulator, AraC family
LNI	CWR52_08710	CWR52_08705(araB)	CWR52_10310 CWR52_11785	CWR52_08710 CWR52_08705(araB)	CWR52_08700	0	arabinose operon transcriptional regulator AraC
EBG	FAI37_03120(araA)	FAI37_03115(araB)	FAI37_04420 FAI37_05840	FAI37_03120(araA) FAI37_03115(araB)	FAI37_03110	0	arabinose operon transcriptional regulator AraC
KPN	KPN_00061(araA)	KPN_00062(araB)	KPN_04590(sgaU)	KPN_00061(araA) KPN_00062(araB)	KPN_00063	0	transcriptional regulator for ara operon
KPU	KP1_0874(araA)	KP1_0875(araB)	KP1_0464(sgaU)	KP1_0874(araA) KP1_0875(araB)	KP1_0876	0	arabinose operon transcriptional regulator
KPH	KPNIH24_03945	KPNIH24_03950	KPNIH24_02275	KPNIH24_03945 KPNIH24_03950	KPNIH24_03955	0	transcriptional regulator
KPZ	KPNIH27_03765	KPNIH27_03770	KPNIH27_02220	KPNIH27_03765 KPNIH27_03770	KPNIH27_03775	0	transcriptional regulator
KPC	KPNIH10_03930	KPNIH10_03935	KPNIH10_02260	KPNIH10_03930 KPNIH10_03935	KPNIH10_03940	0	transcriptional regulator
KPQ	KPR0928_03940	KPR0928_03945	KPR0928_02265	KPR0928_03940 KPR0928_03945	KPR0928_03950	0	transcriptional regulator
KPO	KPN2242_02740	KPN2242_02745	KPN2242_01010	KPN2242_02740 KPN2242_02745	KPN2242_02750	0	DNA-binding transcriptional regulator AraC
KPI	D364_00255	D364_00260	D364_23345	D364_00255 D364_00260	D364_00265	0	transcriptional regulator
KPA	KPNJ1_04680	KPNJ1_04679	KPNJ1_05039	KPNJ1_04680 KPNJ1_04679	KPNJ1_04678	0	Arabinose operon regulatory protein
KPS	KPNJ2_04632	KPNJ2_04631	KPNJ2_04985	KPNJ2_04632 KPNJ2_04631	KPNJ2_04630	0	Arabinose operon regulatory protein
KPX	PMK1_02369(araA)	PMK1_02370(araB_3)	PMK1_02060(ulaE)	PMK1_02369(araA) PMK1_02370(araB_3)	PMK1_02371	0	Arabinose operon regulatory protein
KPB	FH42_21125	FH42_21130	FH42_19325	FH42_21125 FH42_21130	FH42_21135	0	transcriptional regulator
KVA	Kvar_4322	Kvar_4321	Kvar_4664	Kvar_4322 Kvar_4321	Kvar_4320	0	transcriptional regulator, AraC family
KPE	KPK_4681(araA)	KPK_4680(araB)	KPK_0160 KPK_5077(ulaE)	KPK_4681(araA) KPK_4680(araB)	KPK_4679	0	arabinose operon regulatory protein
KPK	A593_14705	A593_14710	A593_13020	A593_14705 A593_14710	A593_14715	0	transcriptional regulator
KVD	KR75_12090	KR75_12095	KR75_07285 KR75_10465	KR75_12090 KR75_12095	KR75_12100	0	DNA-binding transcriptional regulator AraC
KVQ	SP68_18775	SP68_18780	SP68_17055	SP68_18775 SP68_18780	SP68_18785	0	DNA-binding transcriptional regulator AraC
KOX	KOX_10760	KOX_10765	KOX_05705 KOX_08945 KOX_14475	KOX_10760 KOX_10765	KOX_10770	0	DNA-binding transcriptional regulator AraC
KOE	A225_0861	A225_0862	A225_0462 A225_1720 A225_5611	A225_0861 A225_0862	A225_0863	0	Arabinose operon regulatory protein
KOY	J415_26960	J415_26955	J415_00805 J415_04050 J415_23055	J415_26960 J415_26955	J415_26950	0	DNA-binding transcriptional regulator AraC
KOM	HR38_09490	HR38_09495	HR38_04200 HR38_07655 HR38_13245	HR38_09490 HR38_09495	HR38_09500	0	transcriptional regulator
KOK	KONIH1_04495	KONIH1_04500	KONIH1_02585 KONIH1_08450 KONIH1_28235	KONIH1_04495 KONIH1_04500	KONIH1_04505	0	transcriptional regulator
KOC	AB185_31685	AB185_31680	AB185_08165 AB185_27675 AB185_33625	AB185_31685 AB185_31680	AB185_31675	0	transcriptional regulator
KQU	AVR78_08510	AVR78_08515	AVR78_06865	AVR78_08510 AVR78_08515	AVR78_08520	0	DNA-binding transcriptional regulator AraC
EAE	EAE_11090	EAE_11095	EAE_09420	EAE_11090 EAE_11095	EAE_11100	0	DNA-binding transcriptional regulator AraC
KQV	B8P98_23435	B8P98_23430(araB)	B8P98_00925 B8P98_25185	B8P98_23435 B8P98_23430(araB)	B8P98_23425	0	arabinose operon transcriptional regulator AraC
KLL	BJF97_05040	BJF97_05045	BJF97_03355 BJF97_08825 BJF97_27870	BJF97_05040 BJF97_05045	BJF97_05050	0	DNA-binding transcriptional regulator AraC
KLW	DA718_23980	DA718_23975(araB)	DA718_01010 DA718_19845 DA718_26280	DA718_23980 DA718_23975(araB)	DA718_23970	0	arabinose operon transcriptional regulator AraC
KAR	LGL98_21135(araA)	LGL98_21130(araB)	LGL98_00870 LGL98_22735	LGL98_21135(araA) LGL98_21130(araB)	LGL98_21125	0	arabinose operon transcriptional regulator AraC
ROR	RORB6_14910 RORB6_21210 RORB6_21215	RORB6_14905	RORB6_16595 RORB6_19590	RORB6_14910 RORB6_14905	RORB6_14900	0	DNA-binding transcriptional regulator AraC
RON	TE10_06085 TE10_25155 TE10_25160	TE10_06090	TE10_01375	TE10_06085 TE10_06090	TE10_06095	0	transcriptional regulator
RPLN	B1209_22855	B1209_22850	B1209_24570	B1209_22855 B1209_22850	B1209_22845	0	DNA-binding transcriptional regulator AraC
RAO	DSD31_02610 DSD31_02615 DSD31_21565	DSD31_21560(araB)	DSD31_00895 DSD31_23420	DSD31_21565 DSD31_21560(araB)	DSD31_21555	0	arabinose operon transcriptional regulator AraC
RTG	NCTC13098_00629 NCTC13098_00630 NCTC13098_06239(araA)	NCTC13098_06238(araB_2)	NCTC13098_00184(ulaE)	NCTC13098_06239(araA) NCTC13098_06238(araB_2)	NCTC13098_06237	0	Arabinose operon regulatory protein
REE	electrica_04274(araA)	electrica_04273(araB_3)	electrica_00156(ulaE_1) electrica_04610(ulaE_2)	electrica_04274(araA) electrica_04273(araB_3)	electrica_04272	0	Arabinose operon regulatory protein
CRO	ROD_00691(araA)	ROD_00701(araB)	ROD_32511(ulaE)	ROD_00691(araA) ROD_00701(araB)	ROD_00711	0	arabinose operon regulatory protein
CFD	CFNIH1_10020	CFNIH1_10025	CFNIH1_05520 CFNIH1_08615	CFNIH1_10020 CFNIH1_10025	CFNIH1_10030	0	transcriptional regulator
CBRA	A6J81_13080 A6J81_16210	A6J81_13075(araB)	A6J81_14520 A6J81_18040	A6J81_13080 A6J81_13075(araB)	A6J81_13070	0	arabinose operon regulatory protein
CWE	CO701_18095 CO701_21175	CO701_18090(araB)	CO701_19495 CO701_22910	CO701_18095 CO701_18090(araB)	CO701_18085	0	arabinose operon transcriptional regulator AraC
CYO	CD187_20230	CD187_20225(araB)	CD187_21545	CD187_20230 CD187_20225(araB)	CD187_20220	0	DNA-binding transcriptional regulator AraC
CPOT	FOB25_07340(araA)	FOB25_07335(araB)	FOB25_08830	FOB25_07340(araA) FOB25_07335(araB)	FOB25_07330	0	arabinose operon transcriptional regulator AraC
CFQ	C2U38_03655	C2U38_03660(araB)	C2U38_02020 C2U38_26705	C2U38_03655 C2U38_03660(araB)	C2U38_03665	0	arabinose operon regulatory protein
CSED	JY391_18020(araA)	JY391_18015(araB)	JY391_19795	JY391_18020(araA) JY391_18015(araB)	JY391_18010	0	arabinose operon transcriptional regulator AraC
CAMA	F384_00320	F384_00325	F384_21795	F384_00320 F384_00325	F384_00330	0	transcriptional regulator
CAF	AL524_22145	AL524_22140(araB)	AL524_04570	AL524_22145 AL524_22140(araB)	AL524_22135	0	arabinose operon transcriptional regulator AraC
CIF	AL515_05115	AL515_05120(araB)	AL515_00450 AL515_03845	AL515_05115 AL515_05120(araB)	AL515_05125	0	arabinose operon transcriptional regulator AraC
CFAR	CI104_04765	CI104_04770(araB)	CI104_22440 CI104_23920	CI104_04765 CI104_04770(araB)	CI104_04775	0	arabinose operon transcriptional regulator AraC
CIR	C2U53_04570	C2U53_04565(araB)	C2U53_11140	C2U53_04570 C2U53_04565(araB)	C2U53_04560	0	arabinose operon transcriptional regulator AraC
CIE	AN232_26165	AN232_26160(araB)	AN232_01565 AN232_05285	AN232_26165 AN232_26160(araB)	AN232_26155	0	arabinose operon regulatory protein
CPAR	CUC49_00310	CUC49_00315(araB)	CUC49_18465 CUC49_21815	CUC49_00310 CUC49_00315(araB)	CUC49_00320	0	arabinose operon transcriptional regulator AraC
CTEL	GBC03_25530(araA)	GBC03_25525(araB)	GBC03_06005	GBC03_25530(araA) GBC03_25525(araB)	GBC03_25520	0	arabinose operon transcriptional regulator AraC
CITZ	E4Z61_13275(araA) E4Z61_16180	E4Z61_13270(araB)	E4Z61_14570 E4Z61_17800	E4Z61_13275(araA) E4Z61_13270(araB)	E4Z61_13265	0	arabinose operon transcriptional regulator AraC
CARS	E1B03_01910 E1B03_04855(araA)	E1B03_04860(araB)	E1B03_03520 E1B03_25365	E1B03_04855(araA) E1B03_04860(araB)	E1B03_04865	0	arabinose operon transcriptional regulator AraC
ESC	Entcl_3663	Entcl_3662	Entcl_0157 Entcl_3967	Entcl_3663 Entcl_3662	Entcl_3661	0	transcriptional regulator, AraC family
KLE	AO703_03590	AO703_03595	AO703_02115 AO703_20650	AO703_03590 AO703_03595	AO703_03600	0	transcriptional regulator
KOR	AWR26_21155(araA)	AWR26_21150(araB)	AWR26_18100	AWR26_21155(araA) AWR26_21150(araB)	AWR26_21145	0	arabinose operon transcriptional regulator AraC
KRD	A3780_02585	A3780_02590	A3780_06155	A3780_02585 A3780_02590	A3780_02595	0	DNA-binding transcriptional regulator AraC
KIE	NCTC12125_02976(araA)	NCTC12125_02975(araB)	NCTC12125_03280(ulaE)	NCTC12125_02976(araA) NCTC12125_02975(araB)	NCTC12125_02974	0	Arabinose operon regulatory protein
KAS	KATP_38130(araA)	KATP_38120(araB)	KATP_01690(sgbU) KATP_40870(ulaE)	KATP_38130(araA) KATP_38120(araB)	KATP_38110	0	DNA-binding transcriptional regulator AraC
LAX	APT61_18840	APT61_18835	APT61_20240	APT61_18840 APT61_18835	APT61_18830	0	transcriptional regulator
LEI	C2U54_08585	C2U54_08590(araB)	C2U54_06970	C2U54_08585 C2U54_08590(araB)	C2U54_08595	0	arabinose operon transcriptional regulator AraC
LEH	C3F35_08175	C3F35_08170(araB)	C3F35_09640	C3F35_08175 C3F35_08170(araB)	C3F35_08165	0	arabinose operon transcriptional regulator AraC
LEE	DVA44_20295	DVA44_20290(araB)	DVA44_21615	DVA44_20295 DVA44_20290(araB)	DVA44_20285	0	arabinose operon transcriptional regulator AraC
LER	GNG29_03810(araA)	GNG29_03815(araB)	GNG29_02385	GNG29_03810(araA) GNG29_03815(araB)	GNG29_03820	0	arabinose operon transcriptional regulator AraC
LEA	GNG26_03305(araA)	GNG26_03310(araB)	GNG26_01930	GNG26_03305(araA) GNG26_03310(araB)	GNG26_03315	0	arabinose operon transcriptional regulator AraC
LAZ	A8A57_03515	A8A57_03520	A8A57_00900 A8A57_02170	A8A57_03515 A8A57_03520	A8A57_03525	0	DNA-binding transcriptional regulator AraC
METY	MRY16398_47610(araA)	MRY16398_47600(araB)	MRY16398_01610(sgbU) MRY16398_50620(ulaE)	MRY16398_47610(araA) MRY16398_47600(araB)	MRY16398_47590	0	DNA-binding transcriptional regulator AraC
YRE	HEC60_21495(araA)	HEC60_21500(araB)	HEC60_19945	HEC60_21495(araA) HEC60_21500(araB)	HEC60_21505	0	arabinose operon transcriptional regulator AraC
SGOE	A8O29_019290(araA) A8O29_021165	A8O29_019285(araB)	A8O29_020370	A8O29_019290(araA) A8O29_019285(araB)	A8O29_019280	0	arabinose operon transcriptional regulator AraC
KIN	AB182_21420	AB182_21415	AB182_22740 AB182_26270	AB182_21420 AB182_21415	AB182_21410	0	transcriptional regulator
PDZ	HHA33_23985(araA)	HHA33_23980(araB)	HHA33_02985 HHA33_25470	HHA33_23985(araA) HHA33_23980(araB)	HHA33_23975	0	arabinose operon transcriptional regulator AraC
IZH	FEM41_09385(araA)	FEM41_09390(araB)	FEM41_17905	FEM41_09385(araA) FEM41_09390(araB)	FEM41_09395	0	arabinose operon transcriptional regulator AraC
PSGC	G163CM_28370(araA)	G163CM_28360(araB)	G163CM_31040(ulaE_1) G163CM_37490(ulaE_2)	G163CM_28370(araA) G163CM_28360(araB)	G163CM_28350	0	Arabinose operon regulatory protein
EBC	C2U52_03095	C2U52_03090(araB)	C2U52_04780 C2U52_09075	C2U52_03095 C2U52_03090(araB)	C2U52_03085	0	arabinose operon transcriptional regulator AraC
EBU	CUC76_11350	CUC76_11345(araB)	CUC76_13105	CUC76_11350 CUC76_11345(araB)	CUC76_11340	0	arabinose operon transcriptional regulator AraC
SRR	SerAS9_2193	SerAS9_2194	SerAS9_4144	SerAS9_2193 SerAS9_2194	SerAS9_2195	0	periplasmic binding protein/LacI transcriptional regulator
SRS	SerAS12_2193	SerAS12_2194	SerAS12_4145	SerAS12_2193 SerAS12_2194	SerAS12_2195	0	periplasmic binding protein/LacI transcriptional regulator
SRA	SerAS13_2194	SerAS13_2195	SerAS13_4145	SerAS13_2194 SerAS13_2195	SerAS13_2196	0	periplasmic binding protein/LacI transcriptional regulator
RAH	Rahaq_2138	Rahaq_2139	Rahaq_0220	Rahaq_2138 Rahaq_2139	Rahaq_2140	0	periplasmic binding protein/LacI transcriptional regulator
RAA	Q7S_10825	Q7S_10830	Q7S_01105	Q7S_10825 Q7S_10830	Q7S_10835	0	LacI family transcriptional regulator
PCT	PC1_2027	PC1_2028	PC1_3697	PC1_2027 PC1_2028	PC1_2029	0	periplasmic binding protein/LacI transcriptional regulator
PWA	Pecwa_2327	Pecwa_2328	Pecwa_3894	Pecwa_2327 Pecwa_2328	Pecwa_2329	0	periplasmic binding protein/LacI transcriptional regulator
DZE	Dd1591_2151	Dd1591_2150	Dd1591_0287	Dd1591_2151 Dd1591_2150	Dd1591_2149	0	periplasmic binding protein/LacI transcriptional regulator
DDA	Dd703_1914	Dd703_1913	Dd703_0121	Dd703_1914 Dd703_1913	Dd703_1912	0	periplasmic binding protein/LacI transcriptional regulator
PAO	Pat9b_1747	Pat9b_1748	Pat9b_1882	Pat9b_1747 Pat9b_1748	Pat9b_1749	0	periplasmic binding protein/LacI transcriptional regulator
GAP	GAPWK_2010	GAPWK_2009	GAPWK_2400	GAPWK_2010 GAPWK_2009	GAPWK_2008	0	Arabinose operon regulatory protein
CEU	A7L45_04895	A7L45_04885	A7L45_09080	A7L45_04895 A7L45_04885	A7L45_04880	0	GntR family transcriptional regulator
CEW	EKH84_06055(araA)	EKH84_06060	EKH84_01465	EKH84_06055(araA) EKH84_06060	EKH84_06050	0	LacI family DNA-binding transcriptional regulator
PND	Pla175_04090(araA)	Pla175_04110(araB)	Pla175_20270(ulaE_1) Pla175_31590 Pla175_32040(ulaE_2) Pla175_46970	Pla175_04090(araA) Pla175_04110(araB)	Pla175_04120	0	Xylose operon regulatory protein
GMA	AciX8_2908 AciX8_4781	AciX8_2910 AciX8_4780	AciX8_3332	AciX8_2908 AciX8_2910	AciX8_2911	0	transcriptional regulator, LacI family
Chain length of 2
Organism_code	ec:5.3.1.4_gene(s)	ec:2.7.1.16_gene(s)	Operon	Regulator	Regulator_score	Regulator_annotation
ECO	b0062(araA)	b0063(araB)	b0062(araA) b0063(araB)	b0064	0	DNA-binding transcriptional dual regulator AraC
EBW	BWG_0058(araA)	BWG_0059(araB)	BWG_0058(araA) BWG_0059(araB)	BWG_0060	0	DNA-binding transcriptional dual regulator
ECOK	ECMDS42_0055(araA)	ECMDS42_0056(araB)	ECMDS42_0055(araA) ECMDS42_0056(araB)	ECMDS42_0057	0	DNA-binding transcriptional dual regulator
ECS	ECs_0066(araA)	ECs_0067(araB)	ECs_0066(araA) ECs_0067(araB)	ECs_0068	0	ara regulon transcriptional activator
ECF	ECH74115_0067(araA)	ECH74115_0068(araB)	ECH74115_0067(araA) ECH74115_0068(araB)	ECH74115_0069	0	arabinose operon regulatory protein
ETW	ECSP_0066(araA)	ECSP_0067(araB)	ECSP_0066(araA) ECSP_0067(araB)	ECSP_0068	0	DNA-binding transcriptional dual regulator
ELX	CDCO157_0065	CDCO157_0066	CDCO157_0065 CDCO157_0066	CDCO157_0067	0	DNA-binding transcriptional regulator AraC
EOI	ECO111_0064(araA)	ECO111_0065(araB)	ECO111_0064(araA) ECO111_0065(araB)	ECO111_0066	0	DNA-binding transcriptional dual regulator AraC
EOJ	ECO26_0064(araA)	ECO26_0065(araB)	ECO26_0064(araA) ECO26_0065(araB)	ECO26_0066	0	DNA-binding transcriptional dual regulator AraC
EOH	ECO103_0063(araA)	ECO103_0064(araB)	ECO103_0063(araA) ECO103_0064(araB)	ECO103_0065	0	DNA-binding transcriptional dual regulator AraC
ECOO	ECRM13514_0064(araA)	ECRM13514_0065(araB)	ECRM13514_0064(araA) ECRM13514_0065(araB)	ECRM13514_0066	0	Arabinose operon regulatory protein
ECOH	ECRM13516_0066(araA)	ECRM13516_0067(araB)	ECRM13516_0066(araA) ECRM13516_0067(araB)	ECRM13516_0068	0	Arabinose operon regulatory protein
ESL	O3K_21245	O3K_21240	O3K_21245 O3K_21240	O3K_21235	0	DNA-binding transcriptional regulator AraC
ESO	O3O_04140	O3O_04145	O3O_04140 O3O_04145	O3O_04150	0	DNA-binding transcriptional regulator AraC
ESM	O3M_21145	O3M_21140	O3M_21145 O3M_21140	O3M_21135	0	DNA-binding transcriptional regulator AraC
ECK	EC55989_0060(araA)	EC55989_0061(araB)	EC55989_0060(araA) EC55989_0061(araB)	EC55989_0062	0	DNA-binding transcriptional dual regulator
ECG	E2348C_0063(araA)	E2348C_0064(araB)	E2348C_0063(araA) E2348C_0064(araB)	E2348C_0065	0	DNA-binding transcriptional dual regulator
EOK	G2583_0065(araA)	G2583_0066(araB)	G2583_0065(araA) G2583_0066(araB)	G2583_0067	0	arabinose operon regulatory protein
ELR	ECO55CA74_00315	ECO55CA74_00320	ECO55CA74_00315 ECO55CA74_00320	ECO55CA74_00325	0	DNA-binding transcriptional regulator AraC
ELH	ETEC_0061	ETEC_0062	ETEC_0061 ETEC_0062	ETEC_0063	0	arabinose operon regulatory protein
ECW	EcE24377A_0064(araA)	EcE24377A_0065(araB)	EcE24377A_0064(araA) EcE24377A_0065(araB)	EcE24377A_0066	0	arabinose operon regulatory protein
EUN	UMNK88_60	UMNK88_61(araB)	UMNK88_60 UMNK88_61(araB)	UMNK88_62	0	arabinose operon regulatory protein AraC
ECP	ECP_0063	ECP_0064	ECP_0063 ECP_0064	ECP_0065	0	arabinose operon regulatory protein
ECOS	EC958_0196(araA)	EC958_0197(araB)	EC958_0196(araA) EC958_0197(araB)	EC958_0198	0	transcriptional regulator AraC
ECV	APECO1_1922(araA)	APECO1_1921(araB)	APECO1_1922(araA) APECO1_1921(araB)	APECO1_1920	0	transcriptional regulator AraC
ECOA	APECO78_03760	APECO78_03765	APECO78_03760 APECO78_03765	APECO78_03770	0	arabinose operon regulatory protein
ECX	EcHS_A0066(araA)	EcHS_A0067(araB)	EcHS_A0066(araA) EcHS_A0067(araB)	EcHS_A0068	0	arabinose operon regulatory protein
ECM	EcSMS35_0064(araA)	EcSMS35_0065(araB)	EcSMS35_0064(araA) EcSMS35_0065(araB)	EcSMS35_0066	0	arabinose operon regulatory protein
ECY	ECSE_0062	ECSE_0063	ECSE_0062 ECSE_0063	ECSE_0064	0	transcriptional regulator
ECR	ECIAI1_0062(araA)	ECIAI1_0063(araB)	ECIAI1_0062(araA) ECIAI1_0063(araB)	ECIAI1_0064	0	DNA-binding transcriptional dual regulator
ECT	ECIAI39_0065(araA)	ECIAI39_0066(araB)	ECIAI39_0065(araA) ECIAI39_0066(araB)	ECIAI39_0067	0	DNA-binding transcriptional dual regulator
EOC	CE10_0063(araA)	CE10_0064(araB)	CE10_0063(araA) CE10_0064(araB)	CE10_0065	0	DNA-binding transcriptional dual regulator
EBR	ECB_00064(araA)	ECB_00065(araB)	ECB_00064(araA) ECB_00065(araB)	ECB_00066	0	DNA-binding transcriptional dual regulator
EBL	ECD_00064(araA)	ECD_00065(araB)	ECD_00064(araA) ECD_00065(araB)	ECD_00066	0	ara regulon transcriptional activator; autorepressor
EBE	B21_00063(araA)	B21_00064(araB)	B21_00063(araA) B21_00064(araB)	B21_00065	0	AraC transcriptional dual regulator
EBD	ECBD_3555	ECBD_3554	ECBD_3555 ECBD_3554	ECBD_3553	0	transcriptional regulator, AraC family
ECI	UTI89_C0067(araA)	UTI89_C0068(araB)	UTI89_C0067(araA) UTI89_C0068(araB)	UTI89_C0069	0	transcriptional regulator AraC
EIH	ECOK1_0061(araA)	ECOK1_0062(araB)	ECOK1_0061(araA) ECOK1_0062(araB)	ECOK1_0063	0	arabinose operon regulatory protein
ECZ	ECS88_0065(araA)	ECS88_0066(araB)	ECS88_0065(araA) ECS88_0066(araB)	ECS88_0067	0	DNA-binding transcriptional dual regulator
ELO	EC042_0065(araA)	EC042_0066(araB)	EC042_0065(araA) EC042_0066(araB)	EC042_0067	0	arabinose operon regulatory protein
ELN	NRG857_00320	NRG857_00325	NRG857_00320 NRG857_00325	NRG857_00330	0	DNA-binding transcriptional regulator AraC
ECL	EcolC_3595	EcolC_3594	EcolC_3595 EcolC_3594	EcolC_3593	0	transcriptional regulator, AraC family
EKF	KO11_00300(araA)	KO11_00305(araB)	KO11_00300(araA) KO11_00305(araB)	KO11_00310	0	DNA-binding transcriptional regulator AraC
EAB	ECABU_c00680(araA)	ECABU_c00690(araB)	ECABU_c00680(araA) ECABU_c00690(araB)	ECABU_c00700	0	transcriptional regulator for ara operon
EDH	EcDH1_3537	EcDH1_3536	EcDH1_3537 EcDH1_3536	EcDH1_3535	0	transcriptional regulator, AraC family
EDJ	ECDH1ME8569_0061(araA)	ECDH1ME8569_0062(araB)	ECDH1ME8569_0061(araA) ECDH1ME8569_0062(araB)	ECDH1ME8569_0063	0	arabinose operon regulatory protein
ELU	UM146_23095	UM146_23100	UM146_23095 UM146_23100	UM146_23105	0	DNA-binding transcriptional regulator AraC
ELW	ECW_m0060(araA)	ECW_m0061(araB)	ECW_m0060(araA) ECW_m0061(araB)	ECW_m0062	0	DNA-binding transcriptional dual regulator
ELL	WFL_00300(araA)	WFL_00305(araB)	WFL_00300(araA) WFL_00305(araB)	WFL_00310	0	DNA-binding transcriptional regulator AraC
ELC	i14_0064(araA)	i14_0065(araB)	i14_0064(araA) i14_0065(araB)	i14_0066	0	DNA-binding transcriptional regulator AraC
ELD	i02_0064(araA)	i02_0065(araB)	i02_0064(araA) i02_0065(araB)	i02_0066	0	DNA-binding transcriptional regulator AraC
ELP	P12B_c0055(araA)	P12B_c0056(araB)	P12B_c0055(araA) P12B_c0056(araB)	P12B_c0057	0	Arabinose operon regulatory protein
ELF	LF82_0105(araA)	LF82_0106(araB)	LF82_0105(araA) LF82_0106(araB)	LF82_0107	0	Arabinose operon regulatory protein
ECOL	LY180_00305	LY180_00310	LY180_00305 LY180_00310	LY180_00315	0	transcriptional regulator
ECOJ	P423_00310	P423_00315	P423_00310 P423_00315	P423_00320	0	transcriptional regulator
EFE	EFER_0071(araA)	EFER_0072(araB)	EFER_0071(araA) EFER_0072(araB)	EFER_0073	0	DNA-binding transcriptional dual regulator
EAL	EAKF1_ch1359(araA)	EAKF1_ch1358(araB)	EAKF1_ch1359(araA) EAKF1_ch1358(araB)	EAKF1_ch1357c	0	DNA-binding transcriptional regulator AraC
ESZ	FEM44_14795(araA)	FEM44_14800(araB)	FEM44_14795(araA) FEM44_14800(araB)	FEM44_14805	0	arabinose operon transcriptional regulator AraC
STT	t0106(araA)	t0107(araB)	t0106(araA) t0107(araB)	t0108	0	arabinose operon regulatory protein
SEX	STBHUCCB_1190	STBHUCCB_1200	STBHUCCB_1190 STBHUCCB_1200	STBHUCCB_1210	0	DNA-binding transcriptional regulator AraC
SENT	TY21A_00545	TY21A_00550	TY21A_00545 TY21A_00550	TY21A_00555	0	DNA-binding transcriptional regulator AraC
STM	STM0102(araA)	STM0103(araB)	STM0102(araA) STM0103(araB)	STM0104	0	transcriptional regulator (AraC/XylS family) for ara operon
SEO	STM14_0121(araA)	STM14_0122(araB)	STM14_0121(araA) STM14_0122(araB)	STM14_0123	0	DNA-binding transcriptional regulator AraC
SEV	STMMW_01081	STMMW_01091	STMMW_01081 STMMW_01091	STMMW_01101	0	arabinose operon regulatory protein
SEY	SL1344_0102(araA)	SL1344_0103(araB)	SL1344_0102(araA) SL1344_0103(araB)	SL1344_0104	0	arabinose operon regulatory protein
SEJ	STMUK_0103(araA)	STMUK_0104(araB)	STMUK_0103(araA) STMUK_0104(araB)	STMUK_0105	0	DNA-binding transcriptional regulator AraC
SEB	STM474_0105(araA)	STM474_0106(araB)	STM474_0105(araA) STM474_0106(araB)	STM474_0107	0	DNA-binding transcriptional regulator AraC
SEF	UMN798_0111(araA)	UMN798_0112(araB)	UMN798_0111(araA) UMN798_0112(araB)	UMN798_0113	0	arabinose operon regulatory protein
SETC	CFSAN001921_16915	CFSAN001921_16910	CFSAN001921_16915 CFSAN001921_16910	CFSAN001921_16905	0	transcriptional regulator
SENR	STMDT2_01041(araA)	STMDT2_01051(araB)	STMDT2_01041(araA) STMDT2_01051(araB)	STMDT2_01061	0	arabinose operon regulatory protein
SEND	DT104_01071(araA)	DT104_01081(araB)	DT104_01071(araA) DT104_01081(araB)	DT104_01091	0	arabinose operon regulatory protein
SENI	CY43_00500	CY43_00505	CY43_00500 CY43_00505	CY43_00510	0	transcriptional regulator
SEEN	SE451236_06515	SE451236_06520	SE451236_06515 SE451236_06520	SE451236_06525	0	transcriptional regulator
SPT	SPA0104(araA)	SPA0105(araB)	SPA0104(araA) SPA0105(araB)	SPA0106	0	arabinose operon regulatory protein
SEK	SSPA0100	SSPA0101	SSPA0100 SSPA0101	SSPA0102	0	arabinose operon regulatory protein
SEH	SeHA_C0108(araA)	SeHA_C0109(araB)	SeHA_C0108(araA) SeHA_C0109(araB)	SeHA_C0110	0	arabinose operon regulatory protein
SHB	SU5_0735	SU5_0736	SU5_0735 SU5_0736	SU5_0737	0	Arabinose operon regulatory protein
SENH	CFSAN002069_08725	CFSAN002069_08720	CFSAN002069_08725 CFSAN002069_08720	CFSAN002069_08715	0	transcriptional regulator
SEEH	SEEH1578_09535	SEEH1578_09540	SEEH1578_09535 SEEH1578_09540	SEEH1578_09545	0	DNA-binding transcriptional regulator AraC
SEE	SNSL254_A0109(araA)	SNSL254_A0110(araB)	SNSL254_A0109(araA) SNSL254_A0110(araB)	SNSL254_A0111	0	arabinose operon regulatory protein
SENN	SN31241_10830	SN31241_10840	SN31241_10830 SN31241_10840	SN31241_10850	0	Arabinose operon regulatory protein
SEW	SeSA_A0113(araA)	SeSA_A0114(araB)	SeSA_A0113(araA) SeSA_A0114(araB)	SeSA_A0115	0	arabinose operon regulatory protein
SEA	SeAg_B0113(araA)	SeAg_B0114(araB)	SeAg_B0113(araA) SeAg_B0114(araB)	SeAg_B0115	0	arabinose operon regulatory protein
SENS	Q786_00510	Q786_00515	Q786_00510 Q786_00515	Q786_00520	0	transcriptional regulator
SED	SeD_A0106(araA)	SeD_A0107(araB)	SeD_A0106(araA) SeD_A0107(araB)	SeD_A0108	0	arabinose operon regulatory protein
SEG	SG0103(araA)	SG0104(araB)	SG0103(araA) SG0104(araB)	SG0105	0	arabinose operon regulatory protein
SEL	SPUL_0107(araA)	SPUL_0108(araB)	SPUL_0107(araA) SPUL_0108(araB)	SPUL_0109	0	arabinose operon regulatory protein
SEGA	SPUCDC_0107(araA)	SPUCDC_0108(araB)	SPUCDC_0107(araA) SPUCDC_0108(araB)	SPUCDC_0109	0	arabinose operon regulatory protein
SET	SEN0103(araA)	SEN0104(araB)	SEN0103(araA) SEN0104(araB)	SEN0105	0	arabinose operon regulatory protein
SENL	IY59_00525	IY59_00530	IY59_00525 IY59_00530	IY59_00535	0	transcriptional regulator
SENJ	CFSAN001992_10500	CFSAN001992_10495	CFSAN001992_10500 CFSAN001992_10495	CFSAN001992_10490	0	DNA-binding transcriptional regulator AraC
SEEC	CFSAN002050_06955	CFSAN002050_06960	CFSAN002050_06955 CFSAN002050_06960	CFSAN002050_06965	0	transcriptional regulator
SEEB	SEEB0189_018880	SEEB0189_018875	SEEB0189_018880 SEEB0189_018875	SEEB0189_018870	0	transcriptional regulator
SEEP	I137_00475	I137_00480	I137_00475 I137_00480	I137_00485	0	transcriptional regulator
SENE	IA1_00510	IA1_00515	IA1_00510 IA1_00515	IA1_00520	0	transcriptional regulator
SENC	SEET0819_07390	SEET0819_07395	SEET0819_07390 SEET0819_07395	SEET0819_07400	0	transcriptional regulator
SBG	SBG_0088(araA)	SBG_0089(araB)	SBG_0088(araA) SBG_0089(araB)	SBG_0090	0	arabinose operon regulatory protein
SBZ	A464_93	A464_94	A464_93 A464_94	A464_95	0	Arabinose operon regulatory protein
SBV	N643_00420	N643_00425	N643_00420 N643_00425	N643_00430	0	transcriptional regulator
SALZ	EOS98_18725	EOS98_18720(araB)	EOS98_18725 EOS98_18720(araB)	EOS98_18715	0	arabinose operon transcriptional regulator AraC
SFX	S0059(araA)	S0060(araB)	S0059(araA) S0060(araB)	S0061	0	transcriptional regulator for ara operon
SFV	SFV_0054(araA)	SFV_0055(araB)	SFV_0054(araA) SFV_0055(araB)	SFV_0056	0	transcriptional regulator for ara operon
SFE	SFxv_0059(araA)	SFxv_0060(araB)	SFxv_0059(araA) SFxv_0060(araB)	SFxv_0061	0	Transcriptional regulator AraC
SSN	SSON_0068(araA)	SSON_0069(araB)	SSON_0068(araA) SSON_0069(araB)	SSON_0070	0	transcriptional regulator for ara operon
SBC	SbBS512_E0054(araA)	SbBS512_E0055(araB)	SbBS512_E0054(araA) SbBS512_E0055(araB)	SbBS512_E0056	0	arabinose operon regulatory protein
SDZ	Asd1617_00105	Asd1617_00106	Asd1617_00105 Asd1617_00106	Asd1617_00107	0	Arabinose operon regulatory protein
ENC	ECL_00858	ECL_00859	ECL_00858 ECL_00859	ECL_00860	0	DNA-binding transcriptional regulator AraC
ENL	A3UG_03530	A3UG_03535	A3UG_03530 A3UG_03535	A3UG_03540	0	DNA-binding transcriptional regulator AraC
ECLG	EC036_06880	EC036_06890	EC036_06880 EC036_06890	EC036_06900	0	transcriptional regulator
ECLE	ECNIH2_04445	ECNIH2_04450	ECNIH2_04445 ECNIH2_04450	ECNIH2_04455	0	transcriptional regulator
ECLN	ECNIH4_19305	ECNIH4_19300	ECNIH4_19305 ECNIH4_19300	ECNIH4_19295	0	transcriptional regulator
ECLI	ECNIH5_03530	ECNIH5_03535	ECNIH5_03530 ECNIH5_03535	ECNIH5_03540	0	transcriptional regulator
ECLX	LI66_03545	LI66_03550	LI66_03545 LI66_03550	LI66_03555	0	transcriptional regulator
ECLY	LI62_04035	LI62_04040	LI62_04035 LI62_04040	LI62_04045	0	transcriptional regulator
ECLZ	LI64_03605	LI64_03610	LI64_03605 LI64_03610	LI64_03615	0	transcriptional regulator
EHM	AB284_21440	AB284_21435	AB284_21440 AB284_21435	AB284_21430	0	transcriptional regulator
EXF	BFV63_03505	BFV63_03510	BFV63_03505 BFV63_03510	BFV63_03515	0	DNA-binding transcriptional regulator AraC
ECLA	ECNIH3_03525	ECNIH3_03530	ECNIH3_03525 ECNIH3_03530	ECNIH3_03535	0	transcriptional regulator
ECLC	ECR091_03505	ECR091_03510	ECR091_03505 ECR091_03510	ECR091_03515	0	transcriptional regulator
EAU	DI57_15065	DI57_15060	DI57_15065 DI57_15060	DI57_15055	0	transcriptional regulator
EKB	BFV64_03235	BFV64_03240	BFV64_03235 BFV64_03240	BFV64_03245	0	DNA-binding transcriptional regulator AraC
ENO	ECENHK_03670	ECENHK_03675	ECENHK_03670 ECENHK_03675	ECENHK_03680	0	DNA-binding transcriptional regulator AraC
EEC	EcWSU1_00675(araA)	EcWSU1_00676(araB)	EcWSU1_00675(araA) EcWSU1_00676(araB)	EcWSU1_00677	0	Arabinose operon regulatory protein
ELG	BH714_18235	BH714_18240	BH714_18235 BH714_18240	BH714_18245	0	DNA-binding transcriptional regulator AraC
ECAN	CWI88_18660	CWI88_18655(araB)	CWI88_18660 CWI88_18655(araB)	CWI88_18650	0	arabinose operon transcriptional regulator AraC
ERN	BFV67_03365	BFV67_03370	BFV67_03365 BFV67_03370	BFV67_03375	0	DNA-binding transcriptional regulator AraC
ECLS	LI67_004510	LI67_004515	LI67_004510 LI67_004515	LI67_004520	0	transcriptional regulator
ECHG	FY206_04145(araA)	FY206_04150(araB)	FY206_04145(araA) FY206_04150(araB)	FY206_04155	0	arabinose operon transcriptional regulator AraC
ESH	C1N69_03395	C1N69_03400(araB)	C1N69_03395 C1N69_03400(araB)	C1N69_03405	0	arabinose operon transcriptional regulator AraC
EAS	Entas_0662	Entas_0663	Entas_0662 Entas_0663	Entas_0664	0	transcriptional regulator, AraC family
ENX	NI40_003375	NI40_003380	NI40_003375 NI40_003380	NI40_003385	0	transcriptional regulator
LNI	CWR52_08710	CWR52_08705(araB)	CWR52_08710 CWR52_08705(araB)	CWR52_08700	0	arabinose operon transcriptional regulator AraC
EBG	FAI37_03120(araA)	FAI37_03115(araB)	FAI37_03120(araA) FAI37_03115(araB)	FAI37_03110	0	arabinose operon transcriptional regulator AraC
CSK	ES15_3260	ES15_3259	ES15_3260 ES15_3259	ES15_3258	0	DNA-binding transcriptional regulator AraC
CSZ	CSSP291_15170	CSSP291_15165	CSSP291_15170 CSSP291_15165	CSSP291_15160	0	DNA-binding transcriptional regulator AraC
CSJ	CSK29544_00210	CSK29544_00209	CSK29544_00210 CSK29544_00209	CSK29544_00208	0	arabinose operon regulatory protein
CCON	AFK62_03535	AFK62_03540	AFK62_03535 AFK62_03540	AFK62_03545	0	transcriptional regulator
CDM	AFK67_03510	AFK67_03515	AFK67_03510 AFK67_03515	AFK67_03520	0	transcriptional regulator
CSI	P262_04828	P262_04827	P262_04828 P262_04827	P262_04825	0	DNA-binding transcriptional regulator AraC
CMJ	AFK66_016270	AFK66_016265	AFK66_016270 AFK66_016265	AFK66_016260	0	transcriptional regulator
CUI	AFK65_03460	AFK65_03465	AFK65_03460 AFK65_03465	AFK65_03470	0	transcriptional regulator
CMW	AFK63_15120	AFK63_15115	AFK63_15120 AFK63_15115	AFK63_15110	0	transcriptional regulator
CTU	CTU_06940(araA)	CTU_06950(araB)	CTU_06940(araA) CTU_06950(araB)	CTU_06960	0	Arabinose operon regulatory protein
KPN	KPN_00061(araA)	KPN_00062(araB)	KPN_00061(araA) KPN_00062(araB)	KPN_00063	0	transcriptional regulator for ara operon
KPU	KP1_0874(araA)	KP1_0875(araB)	KP1_0874(araA) KP1_0875(araB)	KP1_0876	0	arabinose operon transcriptional regulator
KPH	KPNIH24_03945	KPNIH24_03950	KPNIH24_03945 KPNIH24_03950	KPNIH24_03955	0	transcriptional regulator
KPZ	KPNIH27_03765	KPNIH27_03770	KPNIH27_03765 KPNIH27_03770	KPNIH27_03775	0	transcriptional regulator
KPC	KPNIH10_03930	KPNIH10_03935	KPNIH10_03930 KPNIH10_03935	KPNIH10_03940	0	transcriptional regulator
KPQ	KPR0928_03940	KPR0928_03945	KPR0928_03940 KPR0928_03945	KPR0928_03950	0	transcriptional regulator
KPO	KPN2242_02740	KPN2242_02745	KPN2242_02740 KPN2242_02745	KPN2242_02750	0	DNA-binding transcriptional regulator AraC
KPI	D364_00255	D364_00260	D364_00255 D364_00260	D364_00265	0	transcriptional regulator
KPA	KPNJ1_04680	KPNJ1_04679	KPNJ1_04680 KPNJ1_04679	KPNJ1_04678	0	Arabinose operon regulatory protein
KPS	KPNJ2_04632	KPNJ2_04631	KPNJ2_04632 KPNJ2_04631	KPNJ2_04630	0	Arabinose operon regulatory protein
KPX	PMK1_02369(araA)	PMK1_02370(araB_3)	PMK1_02369(araA) PMK1_02370(araB_3)	PMK1_02371	0	Arabinose operon regulatory protein
KPB	FH42_21125	FH42_21130	FH42_21125 FH42_21130	FH42_21135	0	transcriptional regulator
KVA	Kvar_4322	Kvar_4321	Kvar_4322 Kvar_4321	Kvar_4320	0	transcriptional regulator, AraC family
KPE	KPK_4681(araA)	KPK_4680(araB)	KPK_4681(araA) KPK_4680(araB)	KPK_4679	0	arabinose operon regulatory protein
KPK	A593_14705	A593_14710	A593_14705 A593_14710	A593_14715	0	transcriptional regulator
KVD	KR75_12090	KR75_12095	KR75_12090 KR75_12095	KR75_12100	0	DNA-binding transcriptional regulator AraC
KVQ	SP68_18775	SP68_18780	SP68_18775 SP68_18780	SP68_18785	0	DNA-binding transcriptional regulator AraC
KOX	KOX_10760	KOX_10765	KOX_10760 KOX_10765	KOX_10770	0	DNA-binding transcriptional regulator AraC
KOE	A225_0861	A225_0862	A225_0861 A225_0862	A225_0863	0	Arabinose operon regulatory protein
KOY	J415_26960	J415_26955	J415_26960 J415_26955	J415_26950	0	DNA-binding transcriptional regulator AraC
KOM	HR38_09490	HR38_09495	HR38_09490 HR38_09495	HR38_09500	0	transcriptional regulator
KOK	KONIH1_04495	KONIH1_04500	KONIH1_04495 KONIH1_04500	KONIH1_04505	0	transcriptional regulator
KOC	AB185_31685	AB185_31680	AB185_31685 AB185_31680	AB185_31675	0	transcriptional regulator
KQU	AVR78_08510	AVR78_08515	AVR78_08510 AVR78_08515	AVR78_08520	0	DNA-binding transcriptional regulator AraC
EAE	EAE_11090	EAE_11095	EAE_11090 EAE_11095	EAE_11100	0	DNA-binding transcriptional regulator AraC
KQV	B8P98_23435	B8P98_23430(araB)	B8P98_23435 B8P98_23430(araB)	B8P98_23425	0	arabinose operon transcriptional regulator AraC
KLL	BJF97_05040	BJF97_05045	BJF97_05040 BJF97_05045	BJF97_05050	0	DNA-binding transcriptional regulator AraC
KLW	DA718_23980	DA718_23975(araB)	DA718_23980 DA718_23975(araB)	DA718_23970	0	arabinose operon transcriptional regulator AraC
KAR	LGL98_21135(araA)	LGL98_21130(araB)	LGL98_21135(araA) LGL98_21130(araB)	LGL98_21125	0	arabinose operon transcriptional regulator AraC
ROR	RORB6_14910 RORB6_21210 RORB6_21215	RORB6_14905	RORB6_14910 RORB6_14905	RORB6_14900	0	DNA-binding transcriptional regulator AraC
RON	TE10_06085 TE10_25155 TE10_25160	TE10_06090	TE10_06085 TE10_06090	TE10_06095	0	transcriptional regulator
RPLN	B1209_22855	B1209_22850	B1209_22855 B1209_22850	B1209_22845	0	DNA-binding transcriptional regulator AraC
RAO	DSD31_02610 DSD31_02615 DSD31_21565	DSD31_21560(araB)	DSD31_21565 DSD31_21560(araB)	DSD31_21555	0	arabinose operon transcriptional regulator AraC
RTG	NCTC13098_00629 NCTC13098_00630 NCTC13098_06239(araA)	NCTC13098_06238(araB_2)	NCTC13098_06239(araA) NCTC13098_06238(araB_2)	NCTC13098_06237	0	Arabinose operon regulatory protein
REE	electrica_04274(araA)	electrica_04273(araB_3)	electrica_04274(araA) electrica_04273(araB_3)	electrica_04272	0	Arabinose operon regulatory protein
CRO	ROD_00691(araA)	ROD_00701(araB)	ROD_00691(araA) ROD_00701(araB)	ROD_00711	0	arabinose operon regulatory protein
CFD	CFNIH1_10020	CFNIH1_10025	CFNIH1_10020 CFNIH1_10025	CFNIH1_10030	0	transcriptional regulator
CBRA	A6J81_13080 A6J81_16210	A6J81_13075(araB)	A6J81_13080 A6J81_13075(araB)	A6J81_13070	0	arabinose operon regulatory protein
CWE	CO701_18095 CO701_21175	CO701_18090(araB)	CO701_18095 CO701_18090(araB)	CO701_18085	0	arabinose operon transcriptional regulator AraC
CYO	CD187_20230	CD187_20225(araB)	CD187_20230 CD187_20225(araB)	CD187_20220	0	DNA-binding transcriptional regulator AraC
CPOT	FOB25_07340(araA)	FOB25_07335(araB)	FOB25_07340(araA) FOB25_07335(araB)	FOB25_07330	0	arabinose operon transcriptional regulator AraC
CFQ	C2U38_03655	C2U38_03660(araB)	C2U38_03655 C2U38_03660(araB)	C2U38_03665	0	arabinose operon regulatory protein
CSED	JY391_18020(araA)	JY391_18015(araB)	JY391_18020(araA) JY391_18015(araB)	JY391_18010	0	arabinose operon transcriptional regulator AraC
CAMA	F384_00320	F384_00325	F384_00320 F384_00325	F384_00330	0	transcriptional regulator
CAF	AL524_22145	AL524_22140(araB)	AL524_22145 AL524_22140(araB)	AL524_22135	0	arabinose operon transcriptional regulator AraC
CIF	AL515_05115	AL515_05120(araB)	AL515_05115 AL515_05120(araB)	AL515_05125	0	arabinose operon transcriptional regulator AraC
CFAR	CI104_04765	CI104_04770(araB)	CI104_04765 CI104_04770(araB)	CI104_04775	0	arabinose operon transcriptional regulator AraC
CIR	C2U53_04570	C2U53_04565(araB)	C2U53_04570 C2U53_04565(araB)	C2U53_04560	0	arabinose operon transcriptional regulator AraC
CIE	AN232_26165	AN232_26160(araB)	AN232_26165 AN232_26160(araB)	AN232_26155	0	arabinose operon regulatory protein
CPAR	CUC49_00310	CUC49_00315(araB)	CUC49_00310 CUC49_00315(araB)	CUC49_00320	0	arabinose operon transcriptional regulator AraC
CTEL	GBC03_25530(araA)	GBC03_25525(araB)	GBC03_25530(araA) GBC03_25525(araB)	GBC03_25520	0	arabinose operon transcriptional regulator AraC
CITZ	E4Z61_13275(araA) E4Z61_16180	E4Z61_13270(araB)	E4Z61_13275(araA) E4Z61_13270(araB)	E4Z61_13265	0	arabinose operon transcriptional regulator AraC
CARS	E1B03_01910 E1B03_04855(araA)	E1B03_04860(araB)	E1B03_04855(araA) E1B03_04860(araB)	E1B03_04865	0	arabinose operon transcriptional regulator AraC
EBT	EBL_c32910(araA)	EBL_c32900(araB)	EBL_c32910(araA) EBL_c32900(araB)	EBL_c32890	0	transcriptional regulator for ara operon
PGE	LG71_24765	LG71_24760	LG71_24765 LG71_24760	LG71_24755	0	DNA-binding transcriptional regulator AraC
ESC	Entcl_3663	Entcl_3662	Entcl_3663 Entcl_3662	Entcl_3661	0	transcriptional regulator, AraC family
KLE	AO703_03590	AO703_03595	AO703_03590 AO703_03595	AO703_03600	0	transcriptional regulator
KSA	C813_11435	C813_11430	C813_11435 C813_11430	C813_11425	0	DNA-binding transcriptional regulator AraC
KOR	AWR26_21155(araA)	AWR26_21150(araB)	AWR26_21155(araA) AWR26_21150(araB)	AWR26_21145	0	arabinose operon transcriptional regulator AraC
KRD	A3780_02585	A3780_02590	A3780_02585 A3780_02590	A3780_02595	0	DNA-binding transcriptional regulator AraC
KCO	BWI95_01990	BWI95_01985	BWI95_01990 BWI95_01985	BWI95_01980	0	DNA-binding transcriptional regulator AraC
KOT	EH164_18705	EH164_18700(araB)	EH164_18705 EH164_18700(araB)	EH164_18695	0	arabinose operon transcriptional regulator AraC
KPSE	IP581_03600(araA)	IP581_03605(araB)	IP581_03600(araA) IP581_03605(araB)	IP581_03610	0	arabinose operon transcriptional regulator AraC
KGO	CEW81_20790	CEW81_20785(araB)	CEW81_20790 CEW81_20785(araB)	CEW81_20780	0	DNA-binding transcriptional regulator AraC
KIE	NCTC12125_02976(araA)	NCTC12125_02975(araB)	NCTC12125_02976(araA) NCTC12125_02975(araB)	NCTC12125_02974	0	Arabinose operon regulatory protein
KAS	KATP_38130(araA)	KATP_38120(araB)	KATP_38130(araA) KATP_38120(araB)	KATP_38110	0	DNA-binding transcriptional regulator AraC
LAX	APT61_18840	APT61_18835	APT61_18840 APT61_18835	APT61_18830	0	transcriptional regulator
LEI	C2U54_08585	C2U54_08590(araB)	C2U54_08585 C2U54_08590(araB)	C2U54_08595	0	arabinose operon transcriptional regulator AraC
LEH	C3F35_08175	C3F35_08170(araB)	C3F35_08175 C3F35_08170(araB)	C3F35_08165	0	arabinose operon transcriptional regulator AraC
LEE	DVA44_20295	DVA44_20290(araB)	DVA44_20295 DVA44_20290(araB)	DVA44_20285	0	arabinose operon transcriptional regulator AraC
LER	GNG29_03810(araA)	GNG29_03815(araB)	GNG29_03810(araA) GNG29_03815(araB)	GNG29_03820	0	arabinose operon transcriptional regulator AraC
LEA	GNG26_03305(araA)	GNG26_03310(araB)	GNG26_03305(araA) GNG26_03310(araB)	GNG26_03315	0	arabinose operon transcriptional regulator AraC
LAZ	A8A57_03515	A8A57_03520	A8A57_03515 A8A57_03520	A8A57_03525	0	DNA-binding transcriptional regulator AraC
BAGE	BADSM9389_02110 BADSM9389_06840	BADSM9389_06850	BADSM9389_06840 BADSM9389_06850	BADSM9389_06860	0	arabinose operon transcriptional regulator AraC
METY	MRY16398_47610(araA)	MRY16398_47600(araB)	MRY16398_47610(araA) MRY16398_47600(araB)	MRY16398_47590	0	DNA-binding transcriptional regulator AraC
YRE	HEC60_21495(araA)	HEC60_21500(araB)	HEC60_21495(araA) HEC60_21500(araB)	HEC60_21505	0	arabinose operon transcriptional regulator AraC
SGOE	A8O29_019290(araA) A8O29_021165	A8O29_019285(araB)	A8O29_019290(araA) A8O29_019285(araB)	A8O29_019280	0	arabinose operon transcriptional regulator AraC
KIN	AB182_21420	AB182_21415	AB182_21420 AB182_21415	AB182_21410	0	transcriptional regulator
PDZ	HHA33_23985(araA)	HHA33_23980(araB)	HHA33_23985(araA) HHA33_23980(araB)	HHA33_23975	0	arabinose operon transcriptional regulator AraC
IZH	FEM41_09385(araA)	FEM41_09390(araB)	FEM41_09385(araA) FEM41_09390(araB)	FEM41_09395	0	arabinose operon transcriptional regulator AraC
PSGC	G163CM_28370(araA)	G163CM_28360(araB)	G163CM_28370(araA) G163CM_28360(araB)	G163CM_28350	0	Arabinose operon regulatory protein
EBC	C2U52_03095	C2U52_03090(araB)	C2U52_03095 C2U52_03090(araB)	C2U52_03085	0	arabinose operon transcriptional regulator AraC
EBU	CUC76_11350	CUC76_11345(araB)	CUC76_11350 CUC76_11345(araB)	CUC76_11340	0	arabinose operon transcriptional regulator AraC
SRR	SerAS9_2193	SerAS9_2194	SerAS9_2193 SerAS9_2194	SerAS9_2195	0	periplasmic binding protein/LacI transcriptional regulator
SRS	SerAS12_2193	SerAS12_2194	SerAS12_2193 SerAS12_2194	SerAS12_2195	0	periplasmic binding protein/LacI transcriptional regulator
SRA	SerAS13_2194	SerAS13_2195	SerAS13_2194 SerAS13_2195	SerAS13_2196	0	periplasmic binding protein/LacI transcriptional regulator
RAH	Rahaq_2138	Rahaq_2139	Rahaq_2138 Rahaq_2139	Rahaq_2140	0	periplasmic binding protein/LacI transcriptional regulator
RAA	Q7S_10825	Q7S_10830	Q7S_10825 Q7S_10830	Q7S_10835	0	LacI family transcriptional regulator
PCT	PC1_2027	PC1_2028	PC1_2027 PC1_2028	PC1_2029	0	periplasmic binding protein/LacI transcriptional regulator
PWA	Pecwa_2327	Pecwa_2328	Pecwa_2327 Pecwa_2328	Pecwa_2329	0	periplasmic binding protein/LacI transcriptional regulator
DZE	Dd1591_2151	Dd1591_2150	Dd1591_2151 Dd1591_2150	Dd1591_2149	0	periplasmic binding protein/LacI transcriptional regulator
DDC	Dd586_2096	Dd586_2095	Dd586_2096 Dd586_2095	Dd586_2094	0	periplasmic binding protein/LacI transcriptional regulator
DDA	Dd703_1914	Dd703_1913	Dd703_1914 Dd703_1913	Dd703_1912	0	periplasmic binding protein/LacI transcriptional regulator
PAO	Pat9b_1747	Pat9b_1748	Pat9b_1747 Pat9b_1748	Pat9b_1749	0	periplasmic binding protein/LacI transcriptional regulator
GAP	GAPWK_2010	GAPWK_2009	GAPWK_2010 GAPWK_2009	GAPWK_2008	0	Arabinose operon regulatory protein
SUR	STAUR_1920(araA)	STAUR_1921(araB)	STAUR_1920(araA) STAUR_1921(araB)	STAUR_1922	0	HTH-type transcriptional repressor
AVM	JQX13_15590(araA)	JQX13_15585	JQX13_15590(araA) JQX13_15585	JQX13_15580	0	LacI family DNA-binding transcriptional regulator
CFUS	CYFUS_004876	CYFUS_004877	CYFUS_004876 CYFUS_004877	CYFUS_004878	0	LacI family transcriptional regulator
CGOT	J1899_10920(araA)	J1899_10910(araB) J1899_20225(araB)	J1899_10920(araA) J1899_10910(araB)	J1899_10905	0	GntR family transcriptional regulator
PPSR	I6J18_09150(araA)	I6J18_09140	I6J18_09150(araA) I6J18_09140	I6J18_09135	0	GntR family transcriptional regulator
CEU	A7L45_04895	A7L45_04885	A7L45_04895 A7L45_04885	A7L45_04880	0	GntR family transcriptional regulator
CEW	EKH84_06055(araA)	EKH84_06060	EKH84_06055(araA) EKH84_06060	EKH84_06050	0	LacI family DNA-binding transcriptional regulator
MSG	MSMEI_1675	MSMEI_1673	MSMEI_1675 MSMEI_1673	MSMEI_1672	0	Periplasmic binding protein/LacI transcriptional regulator
MSB	LJ00_08565	LJ00_08555	LJ00_08565 LJ00_08555	LJ00_08550	0	LacI family transcriptional regulator
MSN	LI99_08565	LI99_08555	LI99_08565 LI99_08555	LI99_08550	0	LacI family transcriptional regulator
MSH	LI98_08565	LI98_08555	LI98_08565 LI98_08555	LI98_08550	0	LacI family transcriptional regulator
MVD	AWU67_11890	AWU67_11900	AWU67_11890 AWU67_11900	AWU67_11905	0	LacI family transcriptional regulator
ACE	Acel_0873	Acel_0871	Acel_0873 Acel_0871	Acel_0870	0	transcriptional regulator, LacI family
MCAB	HXZ27_13725(araA)	HXZ27_13695(araB)	HXZ27_13725(araA) HXZ27_13695(araB)	HXZ27_13690	0	LacI family DNA-binding transcriptional regulator
MSAG	GCM10017556_57290(araA)	GCM10017556_57350(araB)	GCM10017556_57290(araA) GCM10017556_57350(araB)	GCM10017556_57360	0	LacI family transcriptional regulator
DMR	Deima_0250	Deima_0252	Deima_0250 Deima_0252	Deima_0253	0	periplasmic binding protein/LacI transcriptional regulator
OTE	Oter_1382	Oter_1383	Oter_1382 Oter_1383	Oter_1384	0	transcriptional regulator, LacI family
OBG	Verru16b_01255(araA)	Verru16b_01256(araB)	Verru16b_01255(araA) Verru16b_01256(araB)	Verru16b_01257	0	HTH-type transcriptional regulator KdgR
RUFI	K0V07_05215 K0V07_09245(araA)	K0V07_09240	K0V07_09245(araA) K0V07_09240	K0V07_09235	0	LacI family transcriptional regulator
PND	Pla175_04090(araA)	Pla175_04110(araB)	Pla175_04090(araA) Pla175_04110(araB)	Pla175_04120	0	Xylose operon regulatory protein
PCOR	KS4_12820(araA)	KS4_12840(araB_1) KS4_19250(araB_2)	KS4_12820(araA) KS4_12840(araB_1)	KS4_12850	0	Xylose operon regulatory protein
GMA	AciX8_2908 AciX8_4781	AciX8_2910 AciX8_4780	AciX8_2908 AciX8_2910	AciX8_2911	0	transcriptional regulator, LacI family
MRUB	DEO27_030470 DEO27_030490(araA)	DEO27_030475	DEO27_030470 DEO27_030490(araA) DEO27_030475	DEO27_030465	0	AraC family transcriptional regulator

## Sheet: L-Arginine
Chain length of 3
Organism_code	ec:1.14.14.47_gene(s)_x	ec:1.14.14.47_gene(s)_y	ec:1.14.12.17_gene(s)	Operon	Regulator	Regulator_score	Regulator_annotation
BSJ	UP17_13510	UP17_13510	UP17_15000	UP17_13510 UP17_13510	UP17_13515	0	HxlR family transcriptional regulator
BMUR	ABE28_012715	ABE28_012715	ABE28_013865	ABE28_012715 ABE28_012715	ABE28_012720	0	HxlR family transcriptional regulator
PBUT	DTO10_00960	DTO10_00960	DTO10_01935 DTO10_06865	DTO10_00960 DTO10_00960	DTO10_00965	0	transcriptional regulator
PASA	BAOM_2909	BAOM_2909	BAOM_3441(hmp)	BAOM_2909 BAOM_2909	BAOM_2910	0	HxlR family transcriptional regulator
PPSC	EHS13_34415	EHS13_34415	EHS13_35630	EHS13_34415 EHS13_34415	EHS13_34420	0	Lrp/AsnC family transcriptional regulator
NTP	CRH09_20790	CRH09_20790	CRH09_01300	CRH09_20790 CRH09_20790	CRH09_20785	0	GntR family transcriptional regulator
Organism_code	ec:1.14.14.47_gene(s)_x	ec:1.14.14.47_gene(s)_y	ec:1.17.7.3_gene(s)	Operon	Regulator	Regulator_score	Regulator_annotation
BSJ	UP17_13510	UP17_13510	UP17_16560	UP17_13510 UP17_13510	UP17_13515	0	HxlR family transcriptional regulator
BMUR	ABE28_012715	ABE28_012715	ABE28_015285	ABE28_012715 ABE28_012715	ABE28_012720	0	HxlR family transcriptional regulator
PBUT	DTO10_00960	DTO10_00960	DTO10_03355	DTO10_00960 DTO10_00960	DTO10_00965	0	transcriptional regulator
PASA	BAOM_2909	BAOM_2909	BAOM_3796	BAOM_2909 BAOM_2909	BAOM_2910	0	HxlR family transcriptional regulator
PPSC	EHS13_34415	EHS13_34415	EHS13_10900	EHS13_34415 EHS13_34415	EHS13_34420	0	Lrp/AsnC family transcriptional regulator
NTP	CRH09_20790	CRH09_20790	CRH09_26635 CRH09_27700	CRH09_20790 CRH09_20790	CRH09_20785	0	GntR family transcriptional regulator
ACTN	L083_4136(nos)	L083_4136(nos)	L083_6839(ispG)	L083_4136(nos) L083_4136(nos)	L083_4137	0	GntR family transcriptional regulator
Organism_code	ec:1.14.14.47_gene(s)_x	ec:1.14.14.47_gene(s)_y	ec:6.3.4.5_gene(s)	Operon	Regulator	Regulator_score	Regulator_annotation
BSJ	UP17_13510	UP17_13510	UP17_18280	UP17_13510 UP17_13510	UP17_13515	0	HxlR family transcriptional regulator
BMUR	ABE28_012715	ABE28_012715	ABE28_017090	ABE28_012715 ABE28_012715	ABE28_012720	0	HxlR family transcriptional regulator
PBUT	DTO10_00960	DTO10_00960	DTO10_05155	DTO10_00960 DTO10_00960	DTO10_00965	0	transcriptional regulator
PASA	BAOM_2909	BAOM_2909	BAOM_4108	BAOM_2909 BAOM_2909	BAOM_2910	0	HxlR family transcriptional regulator
PPSC	EHS13_34415	EHS13_34415	EHS13_00690	EHS13_34415 EHS13_34415	EHS13_34420	0	Lrp/AsnC family transcriptional regulator
NTP	CRH09_20790	CRH09_20790	CRH09_13745	CRH09_20790 CRH09_20790	CRH09_20785	0	GntR family transcriptional regulator
ACTN	L083_4136(nos)	L083_4136(nos)	L083_5867(argG)	L083_4136(nos) L083_4136(nos)	L083_4137	0	GntR family transcriptional regulator
Organism_code	ec:1.14.14.47_gene(s)_x	ec:1.17.7.3_gene(s)	ec:1.14.14.47_gene(s)_y	Operon	Regulator	Regulator_score	Regulator_annotation
BSJ	UP17_13510	UP17_16560	UP17_13510	UP17_13510 UP17_13510	UP17_13515	0	HxlR family transcriptional regulator
BMUR	ABE28_012715	ABE28_015285	ABE28_012715	ABE28_012715 ABE28_012715	ABE28_012720	0	HxlR family transcriptional regulator
PBUT	DTO10_00960	DTO10_03355	DTO10_00960	DTO10_00960 DTO10_00960	DTO10_00965	0	transcriptional regulator
PASA	BAOM_2909	BAOM_3796	BAOM_2909	BAOM_2909 BAOM_2909	BAOM_2910	0	HxlR family transcriptional regulator
PPSC	EHS13_34415	EHS13_10900	EHS13_34415	EHS13_34415 EHS13_34415	EHS13_34420	0	Lrp/AsnC family transcriptional regulator
NTP	CRH09_20790	CRH09_26635 CRH09_27700	CRH09_20790	CRH09_20790 CRH09_20790	CRH09_20785	0	GntR family transcriptional regulator
ACTN	L083_4136(nos)	L083_6839(ispG)	L083_4136(nos)	L083_4136(nos) L083_4136(nos)	L083_4137	0	GntR family transcriptional regulator
Organism_code	ec:2.1.4.1_gene(s)_x	ec:3.5.3.7_gene(s)	ec:2.1.4.1_gene(s)_y	Operon	Regulator	Regulator_score	Regulator_annotation
SCIN	CP977_31325	CP977_12345(speB)	CP977_31325	CP977_31325 CP977_31325	CP977_31320	0	MarR family transcriptional regulator
Organism_code	ec:2.1.4.1_gene(s)	ec:4.1.1.17_gene(s)	ec:6.3.1.11_gene(s)	Operon	Regulator	Regulator_score	Regulator_annotation
SFG	AV650_20525	AV650_06075 AV650_25880	AV650_14995 AV650_20605	AV650_20525 AV650_20605	AV650_20610	0	transcriptional regulator
Organism_code	ec:2.3.1.109_gene(s)	ec:3.5.3.23_gene(s)	ec:2.6.1.81_gene(s)	Operon	Regulator	Regulator_score	Regulator_annotation
ROX	BV494_03380	BV494_03390	BV494_03375	BV494_03380 BV494_03390 BV494_03375	BV494_03370	0	LacI family transcriptional regulator
PAY	PAU_01498(astA)	PAU_01500(astB)	PAU_01497(argM)	PAU_01498(astA) PAU_01500(astB) PAU_01497(argM)	PAU_01496	0	putative hemolysin activator/exporter, tps family precursor
ABC	ACICU_01136 ACICU_03333	ACICU_03331	ACICU_01135 ACICU_03334	ACICU_01136 ACICU_01135	ACICU_01134	0	Transcriptional regulator
ABN	AB57_1174 AB57_3586	AB57_3584	AB57_1173 AB57_3587	AB57_1174 AB57_1173	AB57_1172	0	AsnC family transcriptional regulator
ABR	ABTJ_00359 ABTJ_02589	ABTJ_00361	ABTJ_00358 ABTJ_02590	ABTJ_02589 ABTJ_02590	ABTJ_02591	0	transcriptional regulator
ABH	M3Q_1512 M3Q_3562	M3Q_3560	M3Q_1511 M3Q_3563	M3Q_1512 M3Q_1511	M3Q_1510	0	transcriptional regulator
ABAD	ABD1_05430(astA) ABD1_11050(astA) ABD1_30190(astA)	ABD1_30170(astB)	ABD1_05420(astC) ABD1_11040(astC) ABD1_30200(astC)	ABD1_11050(astA) ABD1_11040(astC)	ABD1_11030	0	transcriptional regulator, AsnC family
ABAB	BJAB0715_01273 BJAB0715_03488	BJAB0715_03486	BJAB0715_01272 BJAB0715_03489	BJAB0715_01273 BJAB0715_01272	BJAB0715_01271	0	Transcriptional regulator
ABAJ	BJAB0868_01260 BJAB0868_03378	BJAB0868_03376	BJAB0868_01259 BJAB0868_03379	BJAB0868_01260 BJAB0868_01259	BJAB0868_01258	0	Transcriptional regulator
ABK	LX00_05550 LX00_16825	LX00_16815	LX00_05545(argD) LX00_16830(argD)	LX00_05550 LX00_05545(argD)	LX00_05540	0	AsnC family transcriptional regulator
ABAU	IX87_05425 IX87_12420	IX87_12410	IX87_05430(argD) IX87_12425(argD)	IX87_05425 IX87_05430(argD)	IX87_05435	0	AsnC family transcriptional regulator
ABAA	IX88_00430 IX88_07715	IX88_00420	IX88_00435(argD) IX88_07710(argD)	IX88_07715 IX88_07710(argD)	IX88_07705	0	AsnC family transcriptional regulator
ABAL	ABLAC_03700 ABLAC_19300	ABLAC_03720	ABLAC_03690 ABLAC_19290	ABLAC_19300 ABLAC_19290	ABLAC_19280	0	transcriptional regulator
ACC	BDGL_000369(astA) BDGL_002596(astA)	BDGL_002594(astB)	BDGL_000368(astC) BDGL_002597(astC)	BDGL_000369(astA) BDGL_000368(astC)	BDGL_000367	0	transcriptional regulator, AsnC familygidA
ANO	RR32_01920 RR32_12675	RR32_01930	RR32_01915(argD) RR32_12680(argD)	RR32_12675 RR32_12680(argD)	RR32_12685	0	AsnC family transcriptional regulator
ALC	OTEC02_01820 OTEC02_13465	OTEC02_01830	OTEC02_01815 OTEC02_13470	OTEC02_13465 OTEC02_13470	OTEC02_13475	0	AsnC family transcriptional regulator
ACAL	BUM88_05300 BUM88_17660	BUM88_17650	BUM88_05295 BUM88_17665	BUM88_05300 BUM88_05295	BUM88_05290	0	AsnC family transcriptional regulator
ASEI	I8T81_01970(astA) I8T81_13455(astA)	I8T81_01980(astB)	I8T81_01965 I8T81_13460	I8T81_13455(astA) I8T81_13460	I8T81_13465	0	Lrp/AsnC family transcriptional regulator
ACD	AOLE_01805 AOLE_13885	AOLE_01815	AOLE_01800 AOLE_13890	AOLE_13885 AOLE_13890	AOLE_13895	0	transcriptional regulator
ACI	ACIAD1286(astA)	ACIAD1288(astB)	ACIAD1284(astC)	ACIAD1286(astA) ACIAD1288(astB) ACIAD1284(astC)	ACIAD1283	0	putative transcription regulator (AsnC family)
AEI	AOY20_02690	AOY20_02680	AOY20_02695(argD)	AOY20_02690 AOY20_02680 AOY20_02695(argD)	AOY20_02700	0	AsnC family transcriptional regulator
ACW	A0J50_01725 A0J50_12000	A0J50_01735	A0J50_01720(argD) A0J50_12005(argD)	A0J50_12000 A0J50_12005(argD)	A0J50_12010	0	AsnC family transcriptional regulator
ALA	BFG52_03470	BFG52_03480	BFG52_03465	BFG52_03470 BFG52_03480 BFG52_03465	BFG52_03460	0	AsnC family transcriptional regulator
ATN	FM020_08225(astA) FM020_15410(astA)	FM020_15400(astB)	FM020_08220 FM020_15415(astC)	FM020_08225(astA) FM020_08220	FM020_08215	0	Lrp/AsnC family transcriptional regulator
VOG	LCH97_01345(aruF) LCH97_01350(astA)	LCH97_01360(astB)	LCH97_01340	LCH97_01345(aruF) LCH97_01350(astA) LCH97_01360(astB) LCH97_01340	LCH97_01335	0	response regulator
VOG	LCH97_01345(aruF) LCH97_01350(astA)	LCH97_01360(astB)	LCH97_01340	LCH97_01350(astA) LCH97_01360(astB) LCH97_01340	LCH97_01335	0	response regulator
Organism_code	ec:2.5.1.66_gene(s)	ec:6.3.3.4_gene(s)	ec:1.14.11.21_gene(s)	Operon	Regulator	Regulator_score	Regulator_annotation
SCLF	BB341_07805 BB341_29465	BB341_07810 BB341_29470	BB341_07820 BB341_13950	BB341_07805 BB341_07810 BB341_07820	BB341_07800	0	PbsX family transcriptional regulator
SFK	KY5_8018c	KY5_8017c	KY5_8015c	KY5_8018c KY5_8017c KY5_8015c	KY5_8019	0	transcriptional regulator, SARP family
SSPB	CP982_00540	CP982_00545	CP982_00555	CP982_00540 CP982_00545 CP982_00555	CP982_00535	0	SARP family transcriptional regulator
Organism_code	ec:2.6.1.84_gene(s)_x	ec:1.4.1.25_gene(s)	ec:2.6.1.84_gene(s)_y	Operon	Regulator	Regulator_score	Regulator_annotation
PSIL	PMA3_15850	PMA3_04250	PMA3_15850	PMA3_15850 PMA3_15850	PMA3_15855	0	helix-turn-helix transcriptional regulator
Organism_code	ec:3.5.3.1_gene(s)	ec:2.1.3.3_gene(s)	ec:6.3.4.5_gene(s)	Operon	Regulator	Regulator_score	Regulator_annotation
ARA	Arad_12252 Arad_12253 Arad_14153(rocF) Arad_4276(rocF)	Arad_0776(argF)	Arad_1099(argG2) Arad_4374(argG)	Arad_12252 Arad_12253	Arad_12251	0	transcriptional regulatory protein
CGOT	J1899_01055(rocF) J1899_10505 J1899_10510	J1899_07440(argF)	J1899_16905	J1899_10505 J1899_10510	J1899_10500	0	helix-turn-helix transcriptional regulator
Organism_code	ec:3.5.3.1_gene(s)	ec:2.3.2.30_gene(s)	ec:2.3.1.39_gene(s)	Operon	Regulator	Regulator_score	Regulator_annotation
ARA	Arad_12252 Arad_12253 Arad_14153(rocF) Arad_4276(rocF)	Arad_0636	Arad_1666(fabD) Arad_1840	Arad_12252 Arad_12253	Arad_12251	0	transcriptional regulatory protein
Organism_code	ec:3.5.3.1_gene(s)	ec:2.3.2.30_gene(s)	ec:2.3.1.270_gene(s)	Operon	Regulator	Regulator_score	Regulator_annotation
ARA	Arad_12252 Arad_12253 Arad_14153(rocF) Arad_4276(rocF)	Arad_0636	Arad_0654(olsA)	Arad_12252 Arad_12253	Arad_12251	0	transcriptional regulatory protein
Organism_code	ec:3.5.3.1_gene(s)	ec:2.6.1.13_gene(s)	ec:1.2.1.41_gene(s)	Operon	Regulator	Regulator_score	Regulator_annotation
RSO	RSc0158	RSc0159	RSc2741(proA)	RSc0158 RSc0159	RSc0160	0	probable transcription regulator protein
RSL	RPSI07_3215(rocF)	RPSI07_3214(rocD)	RPSI07_0769(proA)	RPSI07_3215(rocF) RPSI07_3214(rocD)	RPSI07_3213	0	putative transcription regulator protein
RSN	RSPO_c03207(rocF) RSPO_m00636(rocF)	RSPO_c03206(rocD)	RSPO_c00759(proA)	RSPO_c03207(rocF) RSPO_c03206(rocD)	RSPO_c03205	0	hth-type transcriptional regulator ilvr (isoleucine biosynthesis transcriptional activator)
RSY	RSUY_30890(rocF)	RSUY_30880	RSUY_07230	RSUY_30890(rocF) RSUY_30880	RSUY_30870	0	HTH-type transcriptional regulator CynR
RMN	TK49_03860	TK49_03865(rocD)	TK49_06725	TK49_03860 TK49_03865(rocD)	TK49_03870	0	LysR family transcriptional regulator
RPU	CDC45_00800	CDC45_00805(rocD)	CDC45_13960	CDC45_00800 CDC45_00805(rocD)	CDC45_00810	0	LysR family transcriptional regulator
RSG	JK151_04220	JK151_04225(rocD)	JK151_14680	JK151_04220 JK151_04225(rocD)	JK151_04230	0	LysR family transcriptional regulator
BPA	BPP0749	BPP0748	BPP1728(proA)	BPP0749 BPP0748	BPP0747	0	putative regulatory protein
BBH	BN112_2607	BN112_2608	BN112_1183(proA)	BN112_2607 BN112_2608	BN112_2609	0	putative regulatory protein
BBR	BB0835	BB0834	BB3380(proA)	BB0835 BB0834	BB0833	0	putative regulatory protein
BBM	BN115_0803	BN115_0802	BN115_1771(proA)	BN115_0803 BN115_0802	BN115_0801	0	putative regulatory protein
BBX	BBS798_0808	BBS798_0807(rocD)	BBS798_3212(proA)	BBS798_0808 BBS798_0807(rocD)	BBS798_0806	0	regulatory protein
PHT	BLM14_08080 BLM14_20400 BLM14_25085	BLM14_08075	BLM14_00605	BLM14_08080 BLM14_08075	BLM14_08085	0	AsnC family transcriptional regulator
RHI	NGR_c30820(arcA1)	NGR_c30830(rocD)	NGR_c31720(proA)	NGR_c30820(arcA1) NGR_c30830(rocD)	NGR_c30810	0	putative transcriptional regulator, AsnC family
SINO	SS05631_c34490	SS05631_c34500	SS05631_c35760	SS05631_c34490 SS05631_c34500	SS05631_c34480	0	Transcriptional regulator, AsnC family
EAH	FA04_09955 FA04_16300 FA04_26515 FA04_28085	FA04_16305	FA04_16810	FA04_16300 FA04_16305	FA04_16295	0	AsnC family transcriptional regulator
EMX	FKV68_13090 FKV68_18995(rocF)	FKV68_19000	FKV68_19625	FKV68_18995(rocF) FKV68_19000	FKV68_18990	0	Lrp/AsnC family transcriptional regulator
ARA	Arad_12252 Arad_12253 Arad_14153(rocF) Arad_4276(rocF)	Arad_4277(rocD) Arad_7871	Arad_4878(proA)	Arad_12252 Arad_12253	Arad_12251	0	transcriptional regulatory protein
ARA	Arad_12252 Arad_12253 Arad_14153(rocF) Arad_4276(rocF)	Arad_4277(rocD) Arad_7871	Arad_4878(proA)	Arad_4276(rocF) Arad_4277(rocD)	Arad_4274	0	transcriptional regulator protein
RET	RHE_CH03851(argI)	RHE_CH03852(rocD)	RHE_CH04069(proA)	RHE_CH03851(argI) RHE_CH03852(rocD)	RHE_CH03850	0	putative transcriptional regulator protein
REC	RHECIAT_CH0004132(argI)	RHECIAT_CH0004133(rocD)	RHECIAT_CH0004358(proA)	RHECIAT_CH0004132(argI) RHECIAT_CH0004133(rocD)	RHECIAT_CH0004131	0	putative transcriptional regulator protein
REL	REMIM1_CH03940(arcB)	REMIM1_CH03941(rocD)	REMIM1_CH04186(proA)	REMIM1_CH03940(arcB) REMIM1_CH03941(rocD)	REMIM1_CH03939	0	AsnC family transcriptional regulator protein
REP	IE4803_CH04232(arcB)	IE4803_CH04233(rocD)	IE4803_CH04457(proA)	IE4803_CH04232(arcB) IE4803_CH04233(rocD)	IE4803_CH04231	0	AsnC family transcriptional regulator protein
REI	IE4771_CH04174(arcB)	IE4771_CH04175(rocD)	IE4771_CH04405(proA)	IE4771_CH04174(arcB) IE4771_CH04175(rocD)	IE4771_CH04173	0	AsnC family transcriptional regulator protein
RLE	RL4384(arcA)	RL4385(gabT3)	RL4683(proA)	RL4384(arcA) RL4385(gabT3)	RL4383	0	putative AsnC family transcriptional regulator
RLT	Rleg2_3629	Rleg2_3630	Rleg2_3876	Rleg2_3629 Rleg2_3630	Rleg2_3628	0	transcriptional regulator, AsnC family
RLG	Rleg_3917	Rleg_3918	Rleg_4200	Rleg_3917 Rleg_3918	Rleg_3916	0	transcriptional regulator, AsnC family
RLB	RLEG3_05170 RLEG3_30675	RLEG3_30680(rocD)	RLEG3_31985(proA)	RLEG3_30675 RLEG3_30680(rocD)	RLEG3_30670	0	AsnC family transcriptional regulator
RLU	RLEG12_29590	RLEG12_29595(rocD)	RLEG12_30960(proA)	RLEG12_29590 RLEG12_29595(rocD)	RLEG12_29585	0	AsnC family transcriptional regulator
RGA	RGR602_CH03774(arcB)	RGR602_CH03775(rocD)	RGR602_CH03995(proA)	RGR602_CH03774(arcB) RGR602_CH03775(rocD)	RGR602_CH03773	0	AsnC family transcriptional regulator protein
RHN	AMJ98_CH04077(arcB)	AMJ98_CH04078(rocD)	AMJ98_CH04302(proA)	AMJ98_CH04077(arcB) AMJ98_CH04078(rocD)	AMJ98_CH04076	0	AsnC family transcriptional regulator protein
RPHA	AMC79_CH04062(arcB)	AMC79_CH04063(rocD)	AMC79_CH04291(proA)	AMC79_CH04062(arcB) AMC79_CH04063(rocD)	AMC79_CH04061	0	AsnC family transcriptional regulator protein
RHX	AMK02_CH03975(arcB)	AMK02_CH03976(rocD)	AMK02_CH04205(proA)	AMK02_CH03975(arcB) AMK02_CH03976(rocD)	AMK02_CH03974	0	AsnC family transcriptional regulator protein
RHK	Kim5_CH04209(arcB)	Kim5_CH04210(rocD)	Kim5_CH04437(proA)	Kim5_CH04209(arcB) Kim5_CH04210(rocD)	Kim5_CH04208	0	AsnC family transcriptional regulator protein
REZ	AMJ99_CH04128(arcB)	AMJ99_CH04129(rocD)	AMJ99_CH04352(proA)	AMJ99_CH04128(arcB) AMJ99_CH04129(rocD)	AMJ99_CH04127	0	AsnC family transcriptional regulator protein
RJG	CCGE525_19565(rocF)	CCGE525_19570	CCGE525_21860	CCGE525_19565(rocF) CCGE525_19570	CCGE525_19560	0	Lrp/AsnC family transcriptional regulator
RGR	FZ934_14380(rocF)	FZ934_14375	FZ934_16065	FZ934_14380(rocF) FZ934_14375	FZ934_14385	0	Lrp/AsnC family transcriptional regulator
RAD	CO657_18635(rocF)	CO657_18640	CO657_19925	CO657_18635(rocF) CO657_18640	CO657_18630	0	Lrp/AsnC family transcriptional regulator
RII	FFM53_015085(rocF)	FFM53_015080	FFM53_013615	FFM53_015085(rocF) FFM53_015080	FFM53_015090	0	Lrp/AsnC family transcriptional regulator
RHID	FFM81_001560(rocF)	FFM81_001555	FFM81_000230	FFM81_001560(rocF) FFM81_001555	FFM81_001565	0	Lrp/AsnC family transcriptional regulator
RBQ	J2J99_20415(rocF)	J2J99_20420	J2J99_21705	J2J99_20415(rocF) J2J99_20420	J2J99_20410	0	Lrp/AsnC family transcriptional regulator
RLN	J0663_07215(rocF)	J0663_07220	J0663_08370	J0663_07215(rocF) J0663_07220	J0663_07210	0	Lrp/AsnC family transcriptional regulator
RBAN	J2J98_19600(rocF)	J2J98_19605	J2J98_20695	J2J98_19600(rocF) J2J98_19605	J2J98_19595	0	Lrp/AsnC family transcriptional regulator
RRG	J3P73_22695(rocF)	J3P73_22700	J3P73_24245	J3P73_22695(rocF) J3P73_22700	J3P73_22690	0	Lrp/AsnC family transcriptional regulator
BID	Bind_2813	Bind_2601 Bind_2814 Bind_3215	Bind_0413	Bind_2813 Bind_2814	Bind_2815	0	transcriptional regulator, AsnC family
CHEL	AL346_12585	AL346_12590(rocD)	AL346_11790(proA)	AL346_12585 AL346_12590(rocD)	AL346_12580	0	AsnC family transcriptional regulator
CDQ	BOQ54_05275	BOQ54_05280	BOQ54_04010	BOQ54_05275 BOQ54_05280	BOQ54_05270	0	AsnC family transcriptional regulator
PHL	KKY_1454	KKY_1453	KKY_3166	KKY_1454 KKY_1453	KKY_1455	0	transcriptional regulator, AsnC family
YTI	FNA67_18715(rocF)	FNA67_18720	FNA67_19720	FNA67_18715(rocF) FNA67_18720	FNA67_18710	0	Lrp/AsnC family transcriptional regulator
SIW	GH266_00685(rocF)	GH266_00690	GH266_16000	GH266_00685(rocF) GH266_00690	GH266_00680	0	AsnC family transcriptional regulator
ABQ	ABAZ39_20500	ABAZ39_20495(rocD)	ABAZ39_02165(proA)	ABAZ39_20500 ABAZ39_20495(rocD)	ABAZ39_20505	0	AsnC family transcriptional regulator
ABF	AMK58_20355	AMK58_20350(rocD)	AMK58_11690(proA)	AMK58_20355 AMK58_20350(rocD)	AMK58_20360	0	AsnC family transcriptional regulator
AZT	TSH58p_24690(rocF)	TSH58p_24685	TSH58p_13720	TSH58p_24690(rocF) TSH58p_24685	TSH58p_24695	0	Lrp/AsnC family transcriptional regulator
SKT	IGS68_32295(rocF)	IGS68_32300	IGS68_21395	IGS68_32295(rocF) IGS68_32300	IGS68_32290	0	Lrp/AsnC family transcriptional regulator
SMUC	JL100_033370(rocF)	JL100_033375	JL100_023105	JL100_033370(rocF) JL100_033375	JL100_033365	0	Lrp/AsnC family transcriptional regulator
SROE	JL101_028795(rocF)	JL101_028790	JL101_021815	JL101_028795(rocF) JL101_028790	JL101_028800	0	Lrp/AsnC family transcriptional regulator
ECOG	FIV45_09550(rocF)	FIV45_09555(rocD)	FIV45_15645	FIV45_09550(rocF) FIV45_09555(rocD)	FIV45_09545	0	Lrp/AsnC family transcriptional regulator
BSR	I33_4202(rocF)	I33_4204(rocD)	I33_1476(proA)	I33_4202(rocF) I33_4204(rocD)	I33_4205	0	arginine utilization regulatory protein RocR
BSH	BSU6051_40320(argI)	BSU6051_40340(rocD)	BSU6051_13130(proA)	BSU6051_40320(argI) BSU6051_40340(rocD)	BSU6051_40350	0	transcriptional regulator NtrC/NifA family
BSY	I653_19805	I653_19815(rocD)	I653_06725(proA)	I653_19805 I653_19815(rocD)	I653_19820	0	transcriptional regulator (NtrC/NifA family) protein
BSUT	BSUB_04279(argI)	BSUB_04281(rocD)	BSUB_01430(proA)	BSUB_04279(argI) BSUB_04281(rocD)	BSUB_04282	0	NtrC/NifA family transcriptional regulator
BSUL	BSUA_04279(argI)	BSUA_04281(rocD)	BSUA_01430(proA)	BSUA_04279(argI) BSUA_04281(rocD)	BSUA_04282	0	NtrC/NifA family transcriptional regulator
BSQ	B657_40320(argI)	B657_40340(rocD)	B657_13130(proA)	B657_40320(argI) B657_40340(rocD)	B657_40350	0	Transcriptional regulator (NtrC/NifA family)
BSX	C663_3949(rocF)	C663_3951(rocD)	C663_1351(proA)	C663_3949(rocF) C663_3951(rocD)	C663_3952	0	transcriptional regulator (NtrC/NifA family)
BSP	U712_20415	U712_20425	U712_06850	U712_20415 U712_20425	U712_20430	0	Arginine utilization regulatory protein rocR
BSS	BSUW23_20115(argI)	BSUW23_20125(rocD)	BSUW23_06725(proA)	BSUW23_20115(argI) BSUW23_20125(rocD)	BSUW23_20130	0	transcriptional regulator (NtrC/NifA family) protein
BST	GYO_4441(rocF)	GYO_4443(rocD)	GYO_1632(proA)	GYO_4441(rocF) GYO_4443(rocD)	GYO_4444	0	arginine utilization regulatory protein RocR
BLI	BL01739(rocF) BL02695 BL02698	BL01737(rocD)	BL01984(proAA) BL03751(proA)	BL01739(rocF) BL01737(rocD)	BL01830	0	transcriptional activator of arginine utilization operons
BLD	BLi00198(rocF1) BLi00424(rocF2) BLi00584	BLi00422(rocD)	BLi01413(proA1) BLi02148(proA2)	BLi00424(rocF2) BLi00422(rocD)	BLi00421	0	arginine utilization regulatory protein RocR
BLH	BaLi_c02190(rocF1) BaLi_c04360(rocF2) BaLi_c06140	BaLi_c04340(rocD)	BaLi_c15550(proA1) BaLi_c22240(proA2)	BaLi_c04360(rocF2) BaLi_c04340(rocD)	BaLi_c04330	0	transcriptional regulator RocR
BAY	RBAM_037230(rocF)	RBAM_037250	RBAM_012940(proA)	RBAM_037230(rocF) RBAM_037250	RBAM_037260	0	sigma-54-dependent transcriptional regulator
BAQ	BACAU_3732(rocF)	BACAU_3734(rocD)	BACAU_1271(proA)	BACAU_3732(rocF) BACAU_3734(rocD)	BACAU_3735	0	Arginine utilization regulatory protein rocR
BYA	BANAU_3902(rocF)	BANAU_3904(rocD)	BANAU_1230(proA)	BANAU_3902(rocF) BANAU_3904(rocD)	BANAU_3905	0	Arginine utilization regulatory protein rocR
BQY	MUS_4413(rocF)	MUS_4415(rocD)	MUS_1386(proA)	MUS_4413(rocF) MUS_4415(rocD)	MUS_4416	0	arginine utilization regulatory protein
BAMA	RBAU_3848(argI)	RBAU_3850(rocD)	RBAU_1272(proA)	RBAU_3848(argI) RBAU_3850(rocD)	RBAU_3851	0	Arginine utilization regulatory protein rocR
BAMC	U471_38820	U471_38840	U471_13090	U471_38820 U471_38840	U471_38850	0	arginine utilization regulatory protein RocR
BSON	S101395_04423(rocF) S101395_04607 S101395_04866	S101395_04609(rocD)	S101395_02489(proA) S101395_03442	S101395_04607 S101395_04609(rocD)	S101395_04610	0	Arginine utilization regulatory protein RocR
BHT	DIC78_10395 DIC78_10775(rocF)	DIC78_10765	DIC78_02895(proA)	DIC78_10775(rocF) DIC78_10765	DIC78_10760	0	sigma-54-dependent Fis family transcriptional regulator
BMOJ	HC660_39450(argI)	HC660_39470(rocD)	HC660_13800(proA)	HC660_39450(argI) HC660_39470(rocD)	HC660_39480	0	Arginine utilization regulatory protein RocR
BTEQ	G4P54_20615(rocF)	G4P54_20625(rocD)	G4P54_06900(proA)	G4P54_20615(rocF) G4P54_20625(rocD)	G4P54_20630	0	arginine utilization regulatory protein RocR
BGY	BGLY_0177 BGLY_0434(rocF)	BGLY_0432(rocD)	BGLY_1404(proA1) BGLY_2298	BGLY_0434(rocF) BGLY_0432(rocD)	BGLY_0431	0	transcriptional activator of arginine utilization operons
BACL	BS34A_43620(argI)	BS34A_43640(rocD)	BS34A_14540(proA)	BS34A_43620(argI) BS34A_43640(rocD)	BS34A_43650	0	arginine utilization regulatory protein RocR
BPF	BpOF4_02590(rocF)	BpOF4_02595(rocD)	BpOF4_14460(proA) BpOF4_18680(proA)	BpOF4_02590(rocF) BpOF4_02595(rocD)	BpOF4_02600	0	transcriptional activator of arginine utilization operons
PMW	B2K_27595 B2K_29775 B2K_29780	B2K_29805(rocD)	B2K_27855(proA)	B2K_29775 B2K_29780 B2K_29805(rocD)	B2K_29810	0	transcriptional regulator
PMW	B2K_27595 B2K_29775 B2K_29780	B2K_29805(rocD)	B2K_27855(proA)	B2K_29780 B2K_29805(rocD)	B2K_29810	0	transcriptional regulator
PIB	BBD41_05055 BBD41_10170	BBD41_05060	BBD41_03780	BBD41_05055 BBD41_05060	BBD41_05050	0	LacI family transcriptional regulator
PBAC	HUB98_18745(rocF)	HUB98_18740	HUB98_04705	HUB98_18745(rocF) HUB98_18740	HUB98_18735	0	GntR family transcriptional regulator
GAU	GAU_3904(rocF)	GAU_3903(rocD)	GAU_3258(proA)	GAU_3904(rocF) GAU_3903(rocD)	GAU_3905	0	AsnC family transcriptional regulator
PEK	FFJ24_000200(rocF)	FFJ24_000205(rocD)	FFJ24_021685	FFJ24_000200(rocF) FFJ24_000205(rocD)	FFJ24_000210	0	AsnC family transcriptional regulator
SPHN	BV902_15670	BV902_15675	BV902_04610	BV902_15670 BV902_15675	BV902_15680	0	AsnC family transcriptional regulator
SPSC	E2P86_11505	E2P86_11500(rocD)	E2P86_14835	E2P86_11505 E2P86_11500(rocD)	E2P86_11495	0	AsnC family transcriptional regulator
SPHE	GFH32_05110	GFH32_05115(rocD)	GFH32_01915	GFH32_05110 GFH32_05115(rocD)	GFH32_05120	0	winged helix-turn-helix transcriptional regulator
SPDR	G6053_12675(rocF)	G6053_12670(rocD)	G6053_03385	G6053_12675(rocF) G6053_12670(rocD)	G6053_12665	0	winged helix-turn-helix transcriptional regulator
FNK	E1750_01785	E1750_01780(rocD)	E1750_04255	E1750_01785 E1750_01780(rocD)	E1750_01775	0	Lrp/AsnC family transcriptional regulator
Organism_code	ec:3.5.3.1_gene(s)	ec:2.6.1.13_gene(s)	ec:1.2.1.88_gene(s)	Operon	Regulator	Regulator_score	Regulator_annotation
RSO	RSc0158	RSc0159	RSc3301(putA)	RSc0158 RSc0159	RSc0160	0	probable transcription regulator protein
RSL	RPSI07_3215(rocF)	RPSI07_3214(rocD)	RPSI07_0142(putA)	RPSI07_3215(rocF) RPSI07_3214(rocD)	RPSI07_3213	0	putative transcription regulator protein
RSN	RSPO_c03207(rocF) RSPO_m00636(rocF)	RSPO_c03206(rocD)	RSPO_c00146(putA)	RSPO_c03207(rocF) RSPO_c03206(rocD)	RSPO_c03205	0	hth-type transcriptional regulator ilvr (isoleucine biosynthesis transcriptional activator)
RSY	RSUY_30890(rocF)	RSUY_30880	RSUY_01900(putA)	RSUY_30890(rocF) RSUY_30880	RSUY_30870	0	HTH-type transcriptional regulator CynR
RMN	TK49_03860	TK49_03865(rocD)	TK49_02300(putA)	TK49_03860 TK49_03865(rocD)	TK49_03870	0	LysR family transcriptional regulator
RPU	CDC45_00800	CDC45_00805(rocD)	CDC45_16885(putA)	CDC45_00800 CDC45_00805(rocD)	CDC45_00810	0	LysR family transcriptional regulator
RSG	JK151_04220	JK151_04225(rocD)	JK151_01800(putA)	JK151_04220 JK151_04225(rocD)	JK151_04230	0	LysR family transcriptional regulator
BPA	BPP0749	BPP0748	BPP2579(putA)	BPP0749 BPP0748	BPP0747	0	putative regulatory protein
BBH	BN112_2607	BN112_2608	BN112_1492(putA)	BN112_2607 BN112_2608	BN112_2609	0	putative regulatory protein
BBR	BB0835	BB0834	BB2024(putA)	BB0835 BB0834	BB0833	0	putative regulatory protein
BBM	BN115_0803	BN115_0802	BN115_3011(putA)	BN115_0803 BN115_0802	BN115_0801	0	putative regulatory protein
BBX	BBS798_0808	BBS798_0807(rocD)	BBS798_1925(putA)	BBS798_0808 BBS798_0807(rocD)	BBS798_0806	0	regulatory protein
PHT	BLM14_08080 BLM14_20400 BLM14_25085	BLM14_08075	BLM14_03830	BLM14_08080 BLM14_08075	BLM14_08085	0	AsnC family transcriptional regulator
RHI	NGR_c30820(arcA1)	NGR_c30830(rocD)	NGR_c00980(putA1) NGR_c20320(putA2)	NGR_c30820(arcA1) NGR_c30830(rocD)	NGR_c30810	0	putative transcriptional regulator, AsnC family
SINO	SS05631_c34490	SS05631_c34500	SS05631_c00970	SS05631_c34490 SS05631_c34500	SS05631_c34480	0	Transcriptional regulator, AsnC family
EAH	FA04_09955 FA04_16300 FA04_26515 FA04_28085	FA04_16305	FA04_00475(putA)	FA04_16300 FA04_16305	FA04_16295	0	AsnC family transcriptional regulator
EMX	FKV68_13090 FKV68_18995(rocF)	FKV68_19000	FKV68_02760(putA)	FKV68_18995(rocF) FKV68_19000	FKV68_18990	0	Lrp/AsnC family transcriptional regulator
ARA	Arad_12252 Arad_12253 Arad_14153(rocF) Arad_4276(rocF)	Arad_4277(rocD) Arad_7871	Arad_9603(putA)	Arad_12252 Arad_12253	Arad_12251	0	transcriptional regulatory protein
ARA	Arad_12252 Arad_12253 Arad_14153(rocF) Arad_4276(rocF)	Arad_4277(rocD) Arad_7871	Arad_9603(putA)	Arad_4276(rocF) Arad_4277(rocD)	Arad_4274	0	transcriptional regulator protein
RET	RHE_CH03851(argI)	RHE_CH03852(rocD)	RHE_PF00384(putA)	RHE_CH03851(argI) RHE_CH03852(rocD)	RHE_CH03850	0	putative transcriptional regulator protein
REC	RHECIAT_CH0004132(argI)	RHECIAT_CH0004133(rocD)	RHECIAT_PC0000563(putA)	RHECIAT_CH0004132(argI) RHECIAT_CH0004133(rocD)	RHECIAT_CH0004131	0	putative transcriptional regulator protein
REL	REMIM1_CH03940(arcB)	REMIM1_CH03941(rocD)	REMIM1_PF00525(putA)	REMIM1_CH03940(arcB) REMIM1_CH03941(rocD)	REMIM1_CH03939	0	AsnC family transcriptional regulator protein
REP	IE4803_CH04232(arcB)	IE4803_CH04233(rocD)	IE4803_PC00375(putA)	IE4803_CH04232(arcB) IE4803_CH04233(rocD)	IE4803_CH04231	0	AsnC family transcriptional regulator protein
REI	IE4771_CH04174(arcB)	IE4771_CH04175(rocD)	IE4771_PD00393(putA)	IE4771_CH04174(arcB) IE4771_CH04175(rocD)	IE4771_CH04173	0	AsnC family transcriptional regulator protein
RLE	RL4384(arcA)	RL4385(gabT3)	pRL120554(putA)	RL4384(arcA) RL4385(gabT3)	RL4383	0	putative AsnC family transcriptional regulator
RLT	Rleg2_3629	Rleg2_3630	Rleg2_5295	Rleg2_3629 Rleg2_3630	Rleg2_3628	0	transcriptional regulator, AsnC family
RLG	Rleg_3917	Rleg_3918	Rleg_4858	Rleg_3917 Rleg_3918	Rleg_3916	0	transcriptional regulator, AsnC family
RLB	RLEG3_05170 RLEG3_30675	RLEG3_30680(rocD)	RLEG3_08070(putA)	RLEG3_30675 RLEG3_30680(rocD)	RLEG3_30670	0	AsnC family transcriptional regulator
RLU	RLEG12_29590	RLEG12_29595(rocD)	RLEG12_11030(putA)	RLEG12_29590 RLEG12_29595(rocD)	RLEG12_29585	0	AsnC family transcriptional regulator
RGA	RGR602_CH03774(arcB)	RGR602_CH03775(rocD)	RGR602_PC01651(putA)	RGR602_CH03774(arcB) RGR602_CH03775(rocD)	RGR602_CH03773	0	AsnC family transcriptional regulator protein
RHN	AMJ98_CH04077(arcB)	AMJ98_CH04078(rocD)	AMJ98_PE00466(putA)	AMJ98_CH04077(arcB) AMJ98_CH04078(rocD)	AMJ98_CH04076	0	AsnC family transcriptional regulator protein
RPHA	AMC79_CH04062(arcB)	AMC79_CH04063(rocD)	AMC79_PD00595(putA)	AMC79_CH04062(arcB) AMC79_CH04063(rocD)	AMC79_CH04061	0	AsnC family transcriptional regulator protein
RHX	AMK02_CH03975(arcB)	AMK02_CH03976(rocD)	AMK02_PD00322(putA)	AMK02_CH03975(arcB) AMK02_CH03976(rocD)	AMK02_CH03974	0	AsnC family transcriptional regulator protein
RHK	Kim5_CH04209(arcB)	Kim5_CH04210(rocD)	Kim5_PC00356(putA)	Kim5_CH04209(arcB) Kim5_CH04210(rocD)	Kim5_CH04208	0	AsnC family transcriptional regulator protein
REZ	AMJ99_CH04128(arcB)	AMJ99_CH04129(rocD)	AMJ99_PD00466(putA)	AMJ99_CH04128(arcB) AMJ99_CH04129(rocD)	AMJ99_CH04127	0	AsnC family transcriptional regulator protein
RJG	CCGE525_19565(rocF)	CCGE525_19570	CCGE525_00930	CCGE525_19565(rocF) CCGE525_19570	CCGE525_19560	0	Lrp/AsnC family transcriptional regulator
RGR	FZ934_14380(rocF)	FZ934_14375	FZ934_19975(putA)	FZ934_14380(rocF) FZ934_14375	FZ934_14385	0	Lrp/AsnC family transcriptional regulator
RAD	CO657_18635(rocF)	CO657_18640	CO657_27170	CO657_18635(rocF) CO657_18640	CO657_18630	0	Lrp/AsnC family transcriptional regulator
RII	FFM53_015085(rocF)	FFM53_015080	FFM53_027450(putA)	FFM53_015085(rocF) FFM53_015080	FFM53_015090	0	Lrp/AsnC family transcriptional regulator
RHID	FFM81_001560(rocF)	FFM81_001555	FFM81_024425(putA)	FFM81_001560(rocF) FFM81_001555	FFM81_001565	0	Lrp/AsnC family transcriptional regulator
RBQ	J2J99_20415(rocF)	J2J99_20420	J2J99_23725(putA)	J2J99_20415(rocF) J2J99_20420	J2J99_20410	0	Lrp/AsnC family transcriptional regulator
RLN	J0663_07215(rocF)	J0663_07220	J0663_23775(putA)	J0663_07215(rocF) J0663_07220	J0663_07210	0	Lrp/AsnC family transcriptional regulator
RBAN	J2J98_19600(rocF)	J2J98_19605	J2J98_23060(putA)	J2J98_19600(rocF) J2J98_19605	J2J98_19595	0	Lrp/AsnC family transcriptional regulator
RRG	J3P73_22695(rocF)	J3P73_22700	J3P73_26775(putA)	J3P73_22695(rocF) J3P73_22700	J3P73_22690	0	Lrp/AsnC family transcriptional regulator
BID	Bind_2813	Bind_2601 Bind_2814 Bind_3215	Bind_2812	Bind_2813 Bind_2814 Bind_2812	Bind_2815	0	transcriptional regulator, AsnC family
CHEL	AL346_12585	AL346_12590(rocD)	AL346_08760	AL346_12585 AL346_12590(rocD)	AL346_12580	0	AsnC family transcriptional regulator
CDQ	BOQ54_05275	BOQ54_05280	BOQ54_01860	BOQ54_05275 BOQ54_05280	BOQ54_05270	0	AsnC family transcriptional regulator
PHL	KKY_1454	KKY_1453	KKY_562	KKY_1454 KKY_1453	KKY_1455	0	transcriptional regulator, AsnC family
YTI	FNA67_18715(rocF)	FNA67_18720	FNA67_01750(putA)	FNA67_18715(rocF) FNA67_18720	FNA67_18710	0	Lrp/AsnC family transcriptional regulator
SIW	GH266_00685(rocF)	GH266_00690	GH266_16840(putA)	GH266_00685(rocF) GH266_00690	GH266_00680	0	AsnC family transcriptional regulator
ABQ	ABAZ39_20500	ABAZ39_20495(rocD)	ABAZ39_26985(putA)	ABAZ39_20500 ABAZ39_20495(rocD)	ABAZ39_20505	0	AsnC family transcriptional regulator
ABF	AMK58_20355	AMK58_20350(rocD)	AMK58_24550(putA)	AMK58_20355 AMK58_20350(rocD)	AMK58_20360	0	AsnC family transcriptional regulator
AZT	TSH58p_24690(rocF)	TSH58p_24685	TSH58p_01995(putA)	TSH58p_24690(rocF) TSH58p_24685	TSH58p_24695	0	Lrp/AsnC family transcriptional regulator
SKT	IGS68_32295(rocF)	IGS68_32300	IGS68_27100(putA)	IGS68_32295(rocF) IGS68_32300	IGS68_32290	0	Lrp/AsnC family transcriptional regulator
SMUC	JL100_033370(rocF)	JL100_033375	JL100_029145(putA)	JL100_033370(rocF) JL100_033375	JL100_033365	0	Lrp/AsnC family transcriptional regulator
SROE	JL101_028795(rocF)	JL101_028790	JL101_027955(putA)	JL101_028795(rocF) JL101_028790	JL101_028800	0	Lrp/AsnC family transcriptional regulator
ECOG	FIV45_09550(rocF)	FIV45_09555(rocD)	FIV45_15405(putA)	FIV45_09550(rocF) FIV45_09555(rocD)	FIV45_09545	0	Lrp/AsnC family transcriptional regulator
BSR	I33_4202(rocF)	I33_4204(rocD)	I33_0366 I33_3927	I33_4202(rocF) I33_4204(rocD)	I33_4205	0	arginine utilization regulatory protein RocR
BSH	BSU6051_40320(argI)	BSU6051_40340(rocD)	BSU6051_03210(ycgN) BSU6051_37780(rocA)	BSU6051_40320(argI) BSU6051_40340(rocD)	BSU6051_40350	0	transcriptional regulator NtrC/NifA family
BSY	I653_19805	I653_19815(rocD)	I653_01590 I653_18535	I653_19805 I653_19815(rocD)	I653_19820	0	transcriptional regulator (NtrC/NifA family) protein
BSUT	BSUB_04279(argI)	BSUB_04281(rocD)	BSUB_00370(putC) BSUB_04014(rocA)	BSUB_04279(argI) BSUB_04281(rocD)	BSUB_04282	0	NtrC/NifA family transcriptional regulator
BSUL	BSUA_04279(argI)	BSUA_04281(rocD)	BSUA_00370(putC) BSUA_04014(rocA)	BSUA_04279(argI) BSUA_04281(rocD)	BSUA_04282	0	NtrC/NifA family transcriptional regulator
BSQ	B657_40320(argI)	B657_40340(rocD)	B657_03210(putC) B657_37780(rocA)	B657_40320(argI) B657_40340(rocD)	B657_40350	0	Transcriptional regulator (NtrC/NifA family)
BSX	C663_3949(rocF)	C663_3951(rocD)	C663_0311(ycgN) C663_3684(rocA)	C663_3949(rocF) C663_3951(rocD)	C663_3952	0	transcriptional regulator (NtrC/NifA family)
BSP	U712_20415	U712_20425	U712_01655 U712_19045	U712_20415 U712_20425	U712_20430	0	Arginine utilization regulatory protein rocR
BSS	BSUW23_20115(argI)	BSUW23_20125(rocD)	BSUW23_01640(ycgN) BSUW23_18660(rocA)	BSUW23_20115(argI) BSUW23_20125(rocD)	BSUW23_20130	0	transcriptional regulator (NtrC/NifA family) protein
BST	GYO_4441(rocF)	GYO_4443(rocD)	GYO_4164(pruA)	GYO_4441(rocF) GYO_4443(rocD)	GYO_4444	0	arginine utilization regulatory protein RocR
BLI	BL01739(rocF) BL02695 BL02698	BL01737(rocD)	BL01710(ycgN)	BL01739(rocF) BL01737(rocD)	BL01830	0	transcriptional activator of arginine utilization operons
BLD	BLi00198(rocF1) BLi00424(rocF2) BLi00584	BLi00422(rocD)	BLi00374(rocA)	BLi00424(rocF2) BLi00422(rocD)	BLi00421	0	arginine utilization regulatory protein RocR
BLH	BaLi_c02190(rocF1) BaLi_c04360(rocF2) BaLi_c06140	BaLi_c04340(rocD)	BaLi_c03900(ycgN)	BaLi_c04360(rocF2) BaLi_c04340(rocD)	BaLi_c04330	0	transcriptional regulator RocR
BAY	RBAM_037230(rocF)	RBAM_037250	RBAM_003450(pruA) RBAM_034980(pruA)	RBAM_037230(rocF) RBAM_037250	RBAM_037260	0	sigma-54-dependent transcriptional regulator
BAQ	BACAU_3732(rocF)	BACAU_3734(rocD)	BACAU_0288(rocA1) BACAU_3527(rocA3)	BACAU_3732(rocF) BACAU_3734(rocD)	BACAU_3735	0	Arginine utilization regulatory protein rocR
BYA	BANAU_3902(rocF)	BANAU_3904(rocD)	BANAU_0287(rocA1) BANAU_3680(rocA3)	BANAU_3902(rocF) BANAU_3904(rocD)	BANAU_3905	0	Arginine utilization regulatory protein rocR
BQY	MUS_4413(rocF)	MUS_4415(rocD)	MUS_0304(ycgN) MUS_4158(rocA)	MUS_4413(rocF) MUS_4415(rocD)	MUS_4416	0	arginine utilization regulatory protein
BAMA	RBAU_3848(argI)	RBAU_3850(rocD)	RBAU_0319(putC) RBAU_3636(rocA)	RBAU_3848(argI) RBAU_3850(rocD)	RBAU_3851	0	Arginine utilization regulatory protein rocR
BAMC	U471_38820	U471_38840	U471_03050 U471_36430	U471_38820 U471_38840	U471_38850	0	arginine utilization regulatory protein RocR
BSON	S101395_04423(rocF) S101395_04607 S101395_04866	S101395_04609(rocD)	S101395_04664	S101395_04607 S101395_04609(rocD)	S101395_04610	0	Arginine utilization regulatory protein RocR
BHT	DIC78_10395 DIC78_10775(rocF)	DIC78_10765	DIC78_08375(pruA) DIC78_12080(pruA)	DIC78_10775(rocF) DIC78_10765	DIC78_10760	0	sigma-54-dependent Fis family transcriptional regulator
BMOJ	HC660_39450(argI)	HC660_39470(rocD)	HC660_03580(putC) HC660_36870(rocA)	HC660_39450(argI) HC660_39470(rocD)	HC660_39480	0	Arginine utilization regulatory protein RocR
BTEQ	G4P54_20615(rocF)	G4P54_20625(rocD)	G4P54_01815(pruA)	G4P54_20615(rocF) G4P54_20625(rocD)	G4P54_20630	0	arginine utilization regulatory protein RocR
BGY	BGLY_0177 BGLY_0434(rocF)	BGLY_0432(rocD)	BGLY_0381(rocA)	BGLY_0434(rocF) BGLY_0432(rocD)	BGLY_0431	0	transcriptional activator of arginine utilization operons
BSHI	LGQ02_02405(rocF)	LGQ02_02395	LGQ02_02390(pruA)	LGQ02_02405(rocF) LGQ02_02395 LGQ02_02390(pruA)	LGQ02_02385	0	sigma 54-interacting transcriptional regulator
BACL	BS34A_43620(argI)	BS34A_43640(rocD)	BS34A_03760(ycgN) BS34A_40960(rocA)	BS34A_43620(argI) BS34A_43640(rocD)	BS34A_43650	0	arginine utilization regulatory protein RocR
CGOT	J1899_01055(rocF) J1899_10505 J1899_10510	J1899_18025	J1899_02725(pruA)	J1899_10505 J1899_10510	J1899_10500	0	helix-turn-helix transcriptional regulator
AIA	AWH56_009350(rocF)	AWH56_009340	AWH56_009335(pruA)	AWH56_009350(rocF) AWH56_009340 AWH56_009335(pruA)	AWH56_009330	0	sigma 54-interacting transcriptional regulator
BBEV	BBEV_2820(rocF)	BBEV_2822(rocD)	BBEV_2823(rocA)	BBEV_2820(rocF) BBEV_2822(rocD) BBEV_2823(rocA)	BBEV_2824	0	Arginine utilization regulatory protein RocR
BSE	Bsel_0523	Bsel_0521	Bsel_0520	Bsel_0523 Bsel_0521 Bsel_0520	Bsel_0519	0	PAS modulated sigma54 specific transcriptional regulator, Fis family
PMW	B2K_27595 B2K_29775 B2K_29780	B2K_29805(rocD)	B2K_36805	B2K_29775 B2K_29780 B2K_29805(rocD)	B2K_29810	0	transcriptional regulator
PMW	B2K_27595 B2K_29775 B2K_29780	B2K_29805(rocD)	B2K_36805	B2K_29780 B2K_29805(rocD)	B2K_29810	0	transcriptional regulator
PIB	BBD41_05055 BBD41_10170	BBD41_05060	BBD41_21555	BBD41_05055 BBD41_05060	BBD41_05050	0	LacI family transcriptional regulator
PBAC	HUB98_18745(rocF)	HUB98_18740	HUB98_22555(pruA)	HUB98_18745(rocF) HUB98_18740	HUB98_18735	0	GntR family transcriptional regulator
AAC	Aaci_0321	Aaci_0322	Aaci_0323	Aaci_0321 Aaci_0322 Aaci_0323	Aaci_0324	0	PAS modulated sigma54 specific transcriptional regulator, Fis family
AAD	TC41_0436(rocF)	TC41_0437(rocD)	TC41_0438	TC41_0436(rocF) TC41_0437(rocD) TC41_0438	TC41_0439	0	PAS modulated sigma54 specific transcriptional regulator, Fis family
GAU	GAU_3904(rocF)	GAU_3903(rocD)	GAU_3073	GAU_3904(rocF) GAU_3903(rocD)	GAU_3905	0	AsnC family transcriptional regulator
GPH	GEMMAAP_16420 GEMMAAP_19525	GEMMAAP_16425(rocD)	GEMMAAP_15685	GEMMAAP_16420 GEMMAAP_16425(rocD)	GEMMAAP_16415	0	AsnC family transcriptional regulator
GGR	HKW67_18470(rocF)	HKW67_18465(rocD)	HKW67_20505(pruA)	HKW67_18470(rocF) HKW67_18465(rocD)	HKW67_18475	0	Lrp/AsnC family transcriptional regulator
PEK	FFJ24_000200(rocF)	FFJ24_000205(rocD)	FFJ24_017260(pruA)	FFJ24_000200(rocF) FFJ24_000205(rocD)	FFJ24_000210	0	AsnC family transcriptional regulator
SPHN	BV902_15670	BV902_15675	BV902_04260	BV902_15670 BV902_15675	BV902_15680	0	AsnC family transcriptional regulator
SPSC	E2P86_11505	E2P86_11500(rocD)	E2P86_08160(pruA)	E2P86_11505 E2P86_11500(rocD)	E2P86_11495	0	AsnC family transcriptional regulator
SPHE	GFH32_05110	GFH32_05115(rocD)	GFH32_15000(pruA)	GFH32_05110 GFH32_05115(rocD)	GFH32_05120	0	winged helix-turn-helix transcriptional regulator
SPDR	G6053_12675(rocF)	G6053_12670(rocD)	G6053_03085(pruA)	G6053_12675(rocF) G6053_12670(rocD)	G6053_12665	0	winged helix-turn-helix transcriptional regulator
FNK	E1750_01785	E1750_01780(rocD)	E1750_08060(pruA)	E1750_01785 E1750_01780(rocD)	E1750_01775	0	Lrp/AsnC family transcriptional regulator
Organism_code	ec:3.5.3.1_gene(s)	ec:2.6.1.13_gene(s)	ec:2.3.2.2_gene(s)	Operon	Regulator	Regulator_score	Regulator_annotation
RSO	RSc0158	RSc0159	RSc2501 RSc2921(ggt2) RSp0274(ggt1)	RSc0158 RSc0159	RSc0160	0	probable transcription regulator protein
RSL	RPSI07_3215(rocF)	RPSI07_3214(rocD)	RPSI07_0577(ggt) RPSI07_0965 RPSI07_mp0253(ggt)	RPSI07_3215(rocF) RPSI07_3214(rocD)	RPSI07_3213	0	putative transcription regulator protein
RSN	RSPO_c03207(rocF) RSPO_m00636(rocF)	RSPO_c03206(rocD)	RSPO_c00583(ggt) RSPO_c00954(ggt1) RSPO_m00282(ggt1)	RSPO_c03207(rocF) RSPO_c03206(rocD)	RSPO_c03205	0	hth-type transcriptional regulator ilvr (isoleucine biosynthesis transcriptional activator)
RSY	RSUY_30890(rocF)	RSUY_30880	RSUY_05500(ggt_1) RSUY_25660(ywrD) RSUY_36140(ggt_2)	RSUY_30890(rocF) RSUY_30880	RSUY_30870	0	HTH-type transcriptional regulator CynR
RMN	TK49_03860	TK49_03865(rocD)	TK49_15705	TK49_03860 TK49_03865(rocD)	TK49_03870	0	LysR family transcriptional regulator
RPU	CDC45_00800	CDC45_00805(rocD)	CDC45_12730 CDC45_14890 CDC45_18990(ggt)	CDC45_00800 CDC45_00805(rocD)	CDC45_00810	0	LysR family transcriptional regulator
RSG	JK151_04220	JK151_04225(rocD)	JK151_07850 JK151_15610	JK151_04220 JK151_04225(rocD)	JK151_04230	0	LysR family transcriptional regulator
BPA	BPP0749	BPP0748	BPP1442 BPP2201 BPP3529 BPP3615(ggt) BPP3778	BPP0749 BPP0748	BPP0747	0	putative regulatory protein
BBH	BN112_2607	BN112_2608	BN112_0333 BN112_1858 BN112_4172 BN112_4192 BN112_4353(ggt) BN112_4439	BN112_2607 BN112_2608	BN112_2609	0	putative regulatory protein
BBR	BB0835	BB0834	BB1598 BB2516 BB3964 BB4050(ggt) BB4223 BB4243	BB0835 BB0834	BB0833	0	putative regulatory protein
BBM	BN115_0803	BN115_0802	BN115_1552 BN115_2606 BN115_3653 BN115_3739(ggt) BN115_3905 BN115_3925	BN115_0803 BN115_0802	BN115_0801	0	putative regulatory protein
BBX	BBS798_0808	BBS798_0807(rocD)	BBS798_1557 BBS798_2347 BBS798_3757 BBS798_3843(ggt) BBS798_4001 BBS798_4021	BBS798_0808 BBS798_0807(rocD)	BBS798_0806	0	regulatory protein
PHT	BLM14_08080 BLM14_20400 BLM14_25085	BLM14_08075	BLM14_26150 BLM14_28310	BLM14_08080 BLM14_08075	BLM14_08085	0	AsnC family transcriptional regulator
RHI	NGR_c30820(arcA1)	NGR_c30830(rocD)	NGR_b00320 NGR_b21280	NGR_c30820(arcA1) NGR_c30830(rocD)	NGR_c30810	0	putative transcriptional regulator, AsnC family
SINO	SS05631_c34490	SS05631_c34500	SS05631_b53390 SS05631_b61140	SS05631_c34490 SS05631_c34500	SS05631_c34480	0	Transcriptional regulator, AsnC family
EAH	FA04_09955 FA04_16300 FA04_26515 FA04_28085	FA04_16305	FA04_20725	FA04_16300 FA04_16305	FA04_16295	0	AsnC family transcriptional regulator
EMX	FKV68_13090 FKV68_18995(rocF)	FKV68_19000	FKV68_05110(ggt) FKV68_26390(ggt)	FKV68_18995(rocF) FKV68_19000	FKV68_18990	0	Lrp/AsnC family transcriptional regulator
ARA	Arad_12252 Arad_12253 Arad_14153(rocF) Arad_4276(rocF)	Arad_4277(rocD) Arad_7871	Arad_3585(ggt) Arad_7356(ggt) Arad_8651(ggt) Arad_8660(ggt) Arad_8914(ggt)	Arad_12252 Arad_12253	Arad_12251	0	transcriptional regulatory protein
ARA	Arad_12252 Arad_12253 Arad_14153(rocF) Arad_4276(rocF)	Arad_4277(rocD) Arad_7871	Arad_3585(ggt) Arad_7356(ggt) Arad_8651(ggt) Arad_8660(ggt) Arad_8914(ggt)	Arad_4276(rocF) Arad_4277(rocD)	Arad_4274	0	transcriptional regulator protein
RET	RHE_CH03851(argI)	RHE_CH03852(rocD)	RHE_CH02146(ggt1) RHE_CH03536(ggt2)	RHE_CH03851(argI) RHE_CH03852(rocD)	RHE_CH03850	0	putative transcriptional regulator protein
REC	RHECIAT_CH0004132(argI)	RHECIAT_CH0004133(rocD)	RHECIAT_CH0002204(ggt1) RHECIAT_CH0003786(ggt2)	RHECIAT_CH0004132(argI) RHECIAT_CH0004133(rocD)	RHECIAT_CH0004131	0	putative transcriptional regulator protein
REL	REMIM1_CH03940(arcB)	REMIM1_CH03941(rocD)	REMIM1_CH02156 REMIM1_CH03607(ggt) REMIM1_PC00175	REMIM1_CH03940(arcB) REMIM1_CH03941(rocD)	REMIM1_CH03939	0	AsnC family transcriptional regulator protein
REP	IE4803_CH04232(arcB)	IE4803_CH04233(rocD)	IE4803_CH02158 IE4803_CH03908(ggt)	IE4803_CH04232(arcB) IE4803_CH04233(rocD)	IE4803_CH04231	0	AsnC family transcriptional regulator protein
REI	IE4771_CH04174(arcB)	IE4771_CH04175(rocD)	IE4771_CH02245 IE4771_CH03846(ggt) IE4771_PB00255	IE4771_CH04174(arcB) IE4771_CH04175(rocD)	IE4771_CH04173	0	AsnC family transcriptional regulator protein
RLE	RL4384(arcA)	RL4385(gabT3)	RL4050(ggt1) RL4578(ggt2) pRL120335	RL4384(arcA) RL4385(gabT3)	RL4383	0	putative AsnC family transcriptional regulator
RLT	Rleg2_3629	Rleg2_3630	Rleg2_3281 Rleg2_3779	Rleg2_3629 Rleg2_3630	Rleg2_3628	0	transcriptional regulator, AsnC family
RLG	Rleg_3917	Rleg_3918	Rleg_3580 Rleg_4106 Rleg_4692	Rleg_3917 Rleg_3918	Rleg_3916	0	transcriptional regulator, AsnC family
RLB	RLEG3_05170 RLEG3_30675	RLEG3_30680(rocD)	RLEG3_07180 RLEG3_28955 RLEG3_31485	RLEG3_30675 RLEG3_30680(rocD)	RLEG3_30670	0	AsnC family transcriptional regulator
RLU	RLEG12_29590	RLEG12_29595(rocD)	RLEG12_09555 RLEG12_10215 RLEG12_27845 RLEG12_30490	RLEG12_29590 RLEG12_29595(rocD)	RLEG12_29585	0	AsnC family transcriptional regulator
RGA	RGR602_CH03774(arcB)	RGR602_CH03775(rocD)	RGR602_CH03430(ggt-1) RGR602_PB00351 RGR602_PC00390(ggt-2) RGR602_PC01307	RGR602_CH03774(arcB) RGR602_CH03775(rocD)	RGR602_CH03773	0	AsnC family transcriptional regulator protein
RHN	AMJ98_CH04077(arcB)	AMJ98_CH04078(rocD)	AMJ98_CH02197 AMJ98_CH03760(ggt)	AMJ98_CH04077(arcB) AMJ98_CH04078(rocD)	AMJ98_CH04076	0	AsnC family transcriptional regulator protein
RPHA	AMC79_CH04062(arcB)	AMC79_CH04063(rocD)	AMC79_CH02277 AMC79_CH03710(ggt)	AMC79_CH04062(arcB) AMC79_CH04063(rocD)	AMC79_CH04061	0	AsnC family transcriptional regulator protein
RHX	AMK02_CH03975(arcB)	AMK02_CH03976(rocD)	AMK02_CH02208 AMK02_CH03649(ggt) AMK02_CH04186	AMK02_CH03975(arcB) AMK02_CH03976(rocD)	AMK02_CH03974	0	AsnC family transcriptional regulator protein
RHK	Kim5_CH04209(arcB)	Kim5_CH04210(rocD)	Kim5_CH02255 Kim5_CH03877(ggt)	Kim5_CH04209(arcB) Kim5_CH04210(rocD)	Kim5_CH04208	0	AsnC family transcriptional regulator protein
REZ	AMJ99_CH04128(arcB)	AMJ99_CH04129(rocD)	AMJ99_CH02275 AMJ99_CH03813(ggt) AMJ99_CH04338 AMJ99_CH04339	AMJ99_CH04128(arcB) AMJ99_CH04129(rocD)	AMJ99_CH04127	0	AsnC family transcriptional regulator protein
RJG	CCGE525_19565(rocF)	CCGE525_19570	CCGE525_16565(ggt) CCGE525_22345 CCGE525_30395 CCGE525_30540(ggt) CCGE525_31235	CCGE525_19565(rocF) CCGE525_19570	CCGE525_19560	0	Lrp/AsnC family transcriptional regulator
RGR	FZ934_14380(rocF)	FZ934_14375	FZ934_13215(ggt)	FZ934_14380(rocF) FZ934_14375	FZ934_14385	0	Lrp/AsnC family transcriptional regulator
RAD	CO657_18635(rocF)	CO657_18640	CO657_16880(ggt) CO657_19340	CO657_18635(rocF) CO657_18640	CO657_18630	0	Lrp/AsnC family transcriptional regulator
RII	FFM53_015085(rocF)	FFM53_015080	FFM53_016945(ggt) FFM53_024955(ggt)	FFM53_015085(rocF) FFM53_015080	FFM53_015090	0	Lrp/AsnC family transcriptional regulator
RHID	FFM81_001560(rocF)	FFM81_001555	FFM81_000690 FFM81_003315(ggt) FFM81_025225(ggt) FFM81_025980(ggt)	FFM81_001560(rocF) FFM81_001555	FFM81_001565	0	Lrp/AsnC family transcriptional regulator
RBQ	J2J99_20415(rocF)	J2J99_20420	J2J99_18745(ggt) J2J99_22235(ggt) J2J99_30890	J2J99_20415(rocF) J2J99_20420	J2J99_20410	0	Lrp/AsnC family transcriptional regulator
RLN	J0663_07215(rocF)	J0663_07220	J0663_05550(ggt) J0663_08310	J0663_07215(rocF) J0663_07220	J0663_07210	0	Lrp/AsnC family transcriptional regulator
RBAN	J2J98_19600(rocF)	J2J98_19605	J2J98_17975(ggt) J2J98_20645	J2J98_19600(rocF) J2J98_19605	J2J98_19595	0	Lrp/AsnC family transcriptional regulator
RRG	J3P73_22695(rocF)	J3P73_22700	J3P73_20935(ggt) J3P73_23645 J3P73_25645(ggt)	J3P73_22695(rocF) J3P73_22700	J3P73_22690	0	Lrp/AsnC family transcriptional regulator
BID	Bind_2813	Bind_2601 Bind_2814 Bind_3215	Bind_3633	Bind_2813 Bind_2814	Bind_2815	0	transcriptional regulator, AsnC family
CHEL	AL346_12585	AL346_12590(rocD)	AL346_09160(ggt) AL346_10385	AL346_12585 AL346_12590(rocD)	AL346_12580	0	AsnC family transcriptional regulator
CDQ	BOQ54_05275	BOQ54_05280	BOQ54_02245 BOQ54_05075	BOQ54_05275 BOQ54_05280	BOQ54_05270	0	AsnC family transcriptional regulator
PHL	KKY_1454	KKY_1453	KKY_3761 KKY_934	KKY_1454 KKY_1453	KKY_1455	0	transcriptional regulator, AsnC family
YTI	FNA67_18715(rocF)	FNA67_18720	FNA67_06110	FNA67_18715(rocF) FNA67_18720	FNA67_18710	0	Lrp/AsnC family transcriptional regulator
SIW	GH266_00685(rocF)	GH266_00690	GH266_07945 GH266_08555 GH266_12925(ggt) GH266_13085(ggt)	GH266_00685(rocF) GH266_00690	GH266_00680	0	AsnC family transcriptional regulator
ABQ	ABAZ39_20500	ABAZ39_20495(rocD)	ABAZ39_01185 ABAZ39_32110	ABAZ39_20500 ABAZ39_20495(rocD)	ABAZ39_20505	0	AsnC family transcriptional regulator
ABF	AMK58_20355	AMK58_20350(rocD)	AMK58_10740 AMK58_12630 AMK58_25040	AMK58_20355 AMK58_20350(rocD)	AMK58_20360	0	AsnC family transcriptional regulator
AZT	TSH58p_24690(rocF)	TSH58p_24685	TSH58p_12730(ggt) TSH58p_14785 TSH58p_20780	TSH58p_24690(rocF) TSH58p_24685	TSH58p_24695	0	Lrp/AsnC family transcriptional regulator
SKT	IGS68_32295(rocF)	IGS68_32300	IGS68_09505(ggt) IGS68_14105 IGS68_19335 IGS68_30860	IGS68_32295(rocF) IGS68_32300	IGS68_32290	0	Lrp/AsnC family transcriptional regulator
SMUC	JL100_033370(rocF)	JL100_033375	JL100_006840 JL100_013945 JL100_017720(ggt) JL100_031240	JL100_033370(rocF) JL100_033375	JL100_033365	0	Lrp/AsnC family transcriptional regulator
SROE	JL101_028795(rocF)	JL101_028790	JL101_006685 JL101_013640 JL101_016565(ggt) JL101_033650	JL101_028795(rocF) JL101_028790	JL101_028800	0	Lrp/AsnC family transcriptional regulator
ECOG	FIV45_09550(rocF)	FIV45_09555(rocD)	FIV45_03630(ggt) FIV45_11515(ggt) FIV45_11830 FIV45_13905(ggt)	FIV45_09550(rocF) FIV45_09555(rocD)	FIV45_09545	0	Lrp/AsnC family transcriptional regulator
BSR	I33_4202(rocF)	I33_4204(rocD)	I33_2063	I33_4202(rocF) I33_4204(rocD)	I33_4205	0	arginine utilization regulatory protein RocR
BSH	BSU6051_40320(argI)	BSU6051_40340(rocD)	BSU6051_18410(ggt)	BSU6051_40320(argI) BSU6051_40340(rocD)	BSU6051_40350	0	transcriptional regulator NtrC/NifA family
BSY	I653_19805	I653_19815(rocD)	I653_09575	I653_19805 I653_19815(rocD)	I653_19820	0	transcriptional regulator (NtrC/NifA family) protein
BSUT	BSUB_04279(argI)	BSUB_04281(rocD)	BSUB_01980(ggt)	BSUB_04279(argI) BSUB_04281(rocD)	BSUB_04282	0	NtrC/NifA family transcriptional regulator
BSUL	BSUA_04279(argI)	BSUA_04281(rocD)	BSUA_01980(ggt)	BSUA_04279(argI) BSUA_04281(rocD)	BSUA_04282	0	NtrC/NifA family transcriptional regulator
BSQ	B657_40320(argI)	B657_40340(rocD)	B657_18410(ggt)	B657_40320(argI) B657_40340(rocD)	B657_40350	0	Transcriptional regulator (NtrC/NifA family)
BSX	C663_3949(rocF)	C663_3951(rocD)	C663_1903(ggt)	C663_3949(rocF) C663_3951(rocD)	C663_3952	0	transcriptional regulator (NtrC/NifA family)
BSP	U712_20415	U712_20425	U712_09690	U712_20415 U712_20425	U712_20430	0	Arginine utilization regulatory protein rocR
BSS	BSUW23_20115(argI)	BSUW23_20125(rocD)	BSUW23_09795(ggt)	BSUW23_20115(argI) BSUW23_20125(rocD)	BSUW23_20130	0	transcriptional regulator (NtrC/NifA family) protein
BST	GYO_4441(rocF)	GYO_4443(rocD)	GYO_2212	GYO_4441(rocF) GYO_4443(rocD)	GYO_4444	0	arginine utilization regulatory protein RocR
BLI	BL01739(rocF) BL02695 BL02698	BL01737(rocD)	BL02481(ywrD) BL03798(ggt)	BL01739(rocF) BL01737(rocD)	BL01830	0	transcriptional activator of arginine utilization operons
BLD	BLi00198(rocF1) BLi00424(rocF2) BLi00584	BLi00422(rocD)	BLi01364(ggt) BLi03850(ywrD)	BLi00424(rocF2) BLi00422(rocD)	BLi00421	0	arginine utilization regulatory protein RocR
BLH	BaLi_c02190(rocF1) BaLi_c04360(rocF2) BaLi_c06140	BaLi_c04340(rocD)	BaLi_c15060(ggt)	BaLi_c04360(rocF2) BaLi_c04340(rocD)	BaLi_c04330	0	transcriptional regulator RocR
BAY	RBAM_037230(rocF)	RBAM_037250	RBAM_018540(ggt)	RBAM_037230(rocF) RBAM_037250	RBAM_037260	0	sigma-54-dependent transcriptional regulator
BAQ	BACAU_3732(rocF)	BACAU_3734(rocD)	BACAU_1859(ggt)	BACAU_3732(rocF) BACAU_3734(rocD)	BACAU_3735	0	Arginine utilization regulatory protein rocR
BYA	BANAU_3902(rocF)	BANAU_3904(rocD)	BANAU_1979(ggt)	BANAU_3902(rocF) BANAU_3904(rocD)	BANAU_3905	0	Arginine utilization regulatory protein rocR
BQY	MUS_4413(rocF)	MUS_4415(rocD)	MUS_2216(ggt)	MUS_4413(rocF) MUS_4415(rocD)	MUS_4416	0	arginine utilization regulatory protein
BAMA	RBAU_3848(argI)	RBAU_3850(rocD)	RBAU_1826(ggt)	RBAU_3848(argI) RBAU_3850(rocD)	RBAU_3851	0	Arginine utilization regulatory protein rocR
BAMC	U471_38820	U471_38840	U471_19080	U471_38820 U471_38840	U471_38850	0	arginine utilization regulatory protein RocR
BSON	S101395_04423(rocF) S101395_04607 S101395_04866	S101395_04609(rocD)	S101395_02380 S101395_03489	S101395_04607 S101395_04609(rocD)	S101395_04610	0	Arginine utilization regulatory protein RocR
BHT	DIC78_10395 DIC78_10775(rocF)	DIC78_10765	DIC78_21455(ggt)	DIC78_10775(rocF) DIC78_10765	DIC78_10760	0	sigma-54-dependent Fis family transcriptional regulator
BMOJ	HC660_39450(argI)	HC660_39470(rocD)	HC660_18990(ggt)	HC660_39450(argI) HC660_39470(rocD)	HC660_39480	0	Arginine utilization regulatory protein RocR
BTEQ	G4P54_20615(rocF)	G4P54_20625(rocD)	G4P54_10555(ggt)	G4P54_20615(rocF) G4P54_20625(rocD)	G4P54_20630	0	arginine utilization regulatory protein RocR
BGY	BGLY_0177 BGLY_0434(rocF)	BGLY_0432(rocD)	BGLY_1366(ggt)	BGLY_0434(rocF) BGLY_0432(rocD)	BGLY_0431	0	transcriptional activator of arginine utilization operons
BACL	BS34A_43620(argI)	BS34A_43640(rocD)	BS34A_20400(ggt)	BS34A_43620(argI) BS34A_43640(rocD)	BS34A_43650	0	arginine utilization regulatory protein RocR
BPF	BpOF4_02590(rocF)	BpOF4_02595(rocD)	BpOF4_06640(capD2) BpOF4_10555(ggtA)	BpOF4_02590(rocF) BpOF4_02595(rocD)	BpOF4_02600	0	transcriptional activator of arginine utilization operons
CGOT	J1899_01055(rocF) J1899_10505 J1899_10510	J1899_18025	J1899_04300(ggt) J1899_19915 J1899_21245	J1899_10505 J1899_10510	J1899_10500	0	helix-turn-helix transcriptional regulator
PMW	B2K_27595 B2K_29775 B2K_29780	B2K_29805(rocD)	B2K_17905	B2K_29775 B2K_29780 B2K_29805(rocD)	B2K_29810	0	transcriptional regulator
PMW	B2K_27595 B2K_29775 B2K_29780	B2K_29805(rocD)	B2K_17905	B2K_29780 B2K_29805(rocD)	B2K_29810	0	transcriptional regulator
PBAC	HUB98_18745(rocF)	HUB98_18740	HUB98_02995(ggt) HUB98_19980	HUB98_18745(rocF) HUB98_18740	HUB98_18735	0	GntR family transcriptional regulator
GAU	GAU_3904(rocF)	GAU_3903(rocD)	GAU_0933(ggt) GAU_2335(ggt)	GAU_3904(rocF) GAU_3903(rocD)	GAU_3905	0	AsnC family transcriptional regulator
GPH	GEMMAAP_16420 GEMMAAP_19525	GEMMAAP_16425(rocD)	GEMMAAP_05430 GEMMAAP_11765 GEMMAAP_15120 GEMMAAP_15225 GEMMAAP_17825	GEMMAAP_16420 GEMMAAP_16425(rocD)	GEMMAAP_16415	0	AsnC family transcriptional regulator
GGR	HKW67_18470(rocF)	HKW67_18465(rocD)	HKW67_00530 HKW67_02715(ggt) HKW67_09380 HKW67_10195(ggt) HKW67_17815(ggt) HKW67_21090(ggt)	HKW67_18470(rocF) HKW67_18465(rocD)	HKW67_18475	0	Lrp/AsnC family transcriptional regulator
PEK	FFJ24_000200(rocF)	FFJ24_000205(rocD)	FFJ24_006665 FFJ24_018160(ggt)	FFJ24_000200(rocF) FFJ24_000205(rocD)	FFJ24_000210	0	AsnC family transcriptional regulator
SPHN	BV902_15670	BV902_15675	BV902_03640 BV902_22715	BV902_15670 BV902_15675	BV902_15680	0	AsnC family transcriptional regulator
SPSC	E2P86_11505	E2P86_11500(rocD)	E2P86_16115(ggt)	E2P86_11505 E2P86_11500(rocD)	E2P86_11495	0	AsnC family transcriptional regulator
SPHE	GFH32_05110	GFH32_05115(rocD)	GFH32_16070(ggt)	GFH32_05110 GFH32_05115(rocD)	GFH32_05120	0	winged helix-turn-helix transcriptional regulator
SPDR	G6053_12675(rocF)	G6053_12670(rocD)	G6053_02385(ggt)	G6053_12675(rocF) G6053_12670(rocD)	G6053_12665	0	winged helix-turn-helix transcriptional regulator
FNK	E1750_01785	E1750_01780(rocD)	E1750_00450 E1750_02465(ggt)	E1750_01785 E1750_01780(rocD)	E1750_01775	0	Lrp/AsnC family transcriptional regulator
Organism_code	ec:3.5.3.1_gene(s)	ec:2.6.1.13_gene(s)	ec:5.1.1.10_gene(s)	Operon	Regulator	Regulator_score	Regulator_annotation
EAH	FA04_09955 FA04_16300 FA04_26515 FA04_28085	FA04_16305	FA04_20065	FA04_16300 FA04_16305	FA04_16295	0	AsnC family transcriptional regulator
BSR	I33_4202(rocF)	I33_4204(rocD)	I33_3562	I33_4202(rocF) I33_4204(rocD)	I33_4205	0	arginine utilization regulatory protein RocR
BSH	BSU6051_40320(argI)	BSU6051_40340(rocD)	BSU6051_34430(racX)	BSU6051_40320(argI) BSU6051_40340(rocD)	BSU6051_40350	0	transcriptional regulator NtrC/NifA family
BSY	I653_19805	I653_19815(rocD)	I653_16730	I653_19805 I653_19815(rocD)	I653_19820	0	transcriptional regulator (NtrC/NifA family) protein
BSUT	BSUB_04279(argI)	BSUB_04281(rocD)	BSUB_03671(racX)	BSUB_04279(argI) BSUB_04281(rocD)	BSUB_04282	0	NtrC/NifA family transcriptional regulator
BSUL	BSUA_04279(argI)	BSUA_04281(rocD)	BSUA_03671(racX)	BSUA_04279(argI) BSUA_04281(rocD)	BSUA_04282	0	NtrC/NifA family transcriptional regulator
BSQ	B657_40320(argI)	B657_40340(rocD)	B657_34430(racX)	B657_40320(argI) B657_40340(rocD)	B657_40350	0	Transcriptional regulator (NtrC/NifA family)
BSX	C663_3949(rocF)	C663_3951(rocD)	C663_3323(racX)	C663_3949(rocF) C663_3951(rocD)	C663_3952	0	transcriptional regulator (NtrC/NifA family)
BSP	U712_20415	U712_20425	U712_17235	U712_20415 U712_20425	U712_20430	0	Arginine utilization regulatory protein rocR
BSS	BSUW23_20115(argI)	BSUW23_20125(rocD)	BSUW23_16920(racX)	BSUW23_20115(argI) BSUW23_20125(rocD)	BSUW23_20130	0	transcriptional regulator (NtrC/NifA family) protein
BST	GYO_4441(rocF)	GYO_4443(rocD)	GYO_3777	GYO_4441(rocF) GYO_4443(rocD)	GYO_4444	0	arginine utilization regulatory protein RocR
BAY	RBAM_037230(rocF)	RBAM_037250	RBAM_005490	RBAM_037230(rocF) RBAM_037250	RBAM_037260	0	sigma-54-dependent transcriptional regulator
BAQ	BACAU_3732(rocF)	BACAU_3734(rocD)	BACAU_0469(racX)	BACAU_3732(rocF) BACAU_3734(rocD)	BACAU_3735	0	Arginine utilization regulatory protein rocR
BYA	BANAU_3902(rocF)	BANAU_3904(rocD)	BANAU_0462(racX)	BANAU_3902(rocF) BANAU_3904(rocD)	BANAU_3905	0	Arginine utilization regulatory protein rocR
BQY	MUS_4413(rocF)	MUS_4415(rocD)	MUS_0503(racX)	MUS_4413(rocF) MUS_4415(rocD)	MUS_4416	0	arginine utilization regulatory protein
BAMA	RBAU_3848(argI)	RBAU_3850(rocD)	RBAU_0436(racD) RBAU_0510(racX)	RBAU_3848(argI) RBAU_3850(rocD)	RBAU_3851	0	Arginine utilization regulatory protein rocR
BAMC	U471_38820	U471_38840	U471_05150	U471_38820 U471_38840	U471_38850	0	arginine utilization regulatory protein RocR
BHT	DIC78_10395 DIC78_10775(rocF)	DIC78_10765	DIC78_13845	DIC78_10775(rocF) DIC78_10765	DIC78_10760	0	sigma-54-dependent Fis family transcriptional regulator
BMOJ	HC660_39450(argI)	HC660_39470(rocD)	HC660_25000(racX) HC660_33300	HC660_39450(argI) HC660_39470(rocD)	HC660_39480	0	Arginine utilization regulatory protein RocR
BTEQ	G4P54_20615(rocF)	G4P54_20625(rocD)	G4P54_16545 G4P54_17685	G4P54_20615(rocF) G4P54_20625(rocD)	G4P54_20630	0	arginine utilization regulatory protein RocR
BGY	BGLY_0177 BGLY_0434(rocF)	BGLY_0432(rocD)	BGLY_0227	BGLY_0434(rocF) BGLY_0432(rocD)	BGLY_0431	0	transcriptional activator of arginine utilization operons
BACL	BS34A_43620(argI)	BS34A_43640(rocD)	BS34A_37510(racX)	BS34A_43620(argI) BS34A_43640(rocD)	BS34A_43650	0	arginine utilization regulatory protein RocR
PMW	B2K_27595 B2K_29775 B2K_29780	B2K_29805(rocD)	B2K_14035	B2K_29775 B2K_29780 B2K_29805(rocD)	B2K_29810	0	transcriptional regulator
PMW	B2K_27595 B2K_29775 B2K_29780	B2K_29805(rocD)	B2K_14035	B2K_29780 B2K_29805(rocD)	B2K_29810	0	transcriptional regulator
GGR	HKW67_18470(rocF)	HKW67_18465(rocD)	HKW67_20260	HKW67_18470(rocF) HKW67_18465(rocD)	HKW67_18475	0	Lrp/AsnC family transcriptional regulator
Organism_code	ec:3.5.3.1_gene(s)	ec:2.6.1.13_gene(s)	ec:6.3.2.48_gene(s)	Operon	Regulator	Regulator_score	Regulator_annotation
BSS	BSUW23_20115(argI)	BSUW23_20125(rocD)	BSUW23_01030(rhiM)	BSUW23_20115(argI) BSUW23_20125(rocD)	BSUW23_20130	0	transcriptional regulator (NtrC/NifA family) protein
Organism_code	ec:3.5.3.1_gene(s)	ec:4.1.1.17_gene(s)	ec:2.3.1.57_gene(s)	Operon	Regulator	Regulator_score	Regulator_annotation
ARA	Arad_12252 Arad_12253 Arad_14153(rocF) Arad_4276(rocF)	Arad_3911	Arad_12488	Arad_12252 Arad_12253	Arad_12251	0	transcriptional regulatory protein
Organism_code	ec:3.5.3.1_gene(s)	ec:4.1.1.17_gene(s)	ec:2.5.1.44_gene(s)	Operon	Regulator	Regulator_score	Regulator_annotation
ARA	Arad_12252 Arad_12253 Arad_14153(rocF) Arad_4276(rocF)	Arad_3911	Arad_3814(hss)	Arad_12252 Arad_12253	Arad_12251	0	transcriptional regulatory protein
Organism_code	ec:3.5.3.1_gene(s)	ec:4.1.1.17_gene(s)	ec:2.6.1.113_gene(s)	Operon	Regulator	Regulator_score	Regulator_annotation
ARA	Arad_12252 Arad_12253 Arad_14153(rocF) Arad_4276(rocF)	Arad_3911	Arad_1530(bioA) Arad_9179(bioA)	Arad_12252 Arad_12253	Arad_12251	0	transcriptional regulatory protein
CID	P73_2554	P73_1275	P73_2555	P73_2554 P73_2555	P73_2553	0	LuxR family autoinducer-binding transcriptional regulator
CEH	CEW89_03535(rocF)	CEW89_08245	CEW89_03565	CEW89_03535(rocF) CEW89_03565	CEW89_03530	0	AsnC family transcriptional regulator
Organism_code	ec:3.5.3.1_gene(s)	ec:4.3.1.12_gene(s)	ec:1.5.1.1_gene(s)	Operon	Regulator	Regulator_score	Regulator_annotation
PTX	ABW99_12320	ABW99_12315	ABW99_16995	ABW99_12320 ABW99_12315	ABW99_12310	0	AsnC family transcriptional regulator
AMIM	MIM_c40270	MIM_c40550(arcB)	MIM_c39830	MIM_c40270 MIM_c40550(arcB)	MIM_c40560	0	transcriptional regulator, AsnC family
PARK	LSG25_08500(rocF)	LSG25_08505	LSG25_19450	LSG25_08500(rocF) LSG25_08505	LSG25_08510	0	Lrp/AsnC family transcriptional regulator
POS	DT070_08175(rocF)	DT070_08180	DT070_01085	DT070_08175(rocF) DT070_08180	DT070_08185	0	Lrp/AsnC family transcriptional regulator
POO	F7R28_01245(rocF)	F7R28_01240	F7R28_08365	F7R28_01245(rocF) F7R28_01240	F7R28_01235	0	AsnC family transcriptional regulator
AAV	Aave_0120	Aave_0121	Aave_3400	Aave_0120 Aave_0121	Aave_0122	0	transcriptional regulator, AsnC family
AAA	Acav_0153	Acav_0154	Acav_1835	Acav_0153 Acav_0154	Acav_0155	0	transcriptional regulator, AsnC family
HHT	F506_14340	F506_14345	F506_21360	F506_14340 F506_14345	F506_14350	0	AsnC family transcriptional regulator
HEE	hmeg3_14345(rocF)	hmeg3_14350	hmeg3_22520	hmeg3_14345(rocF) hmeg3_14350	hmeg3_14355	0	Lrp/AsnC family transcriptional regulator
HHF	E2K99_00315(rocF)	E2K99_00310	E2K99_01140	E2K99_00315(rocF) E2K99_00310	E2K99_00305	0	Lrp/AsnC family transcriptional regulator
NOK	FAY22_04190(rocF)	FAY22_04195	FAY22_03770	FAY22_04190(rocF) FAY22_04195	FAY22_04200	0	Lrp/AsnC family transcriptional regulator
AZL	AZL_b04890(arg)	AZL_b04900(ocd)	AZL_d02350(ocd)	AZL_b04890(arg) AZL_b04900(ocd)	AZL_b04880	0	transcriptional regulator
ALI	AZOLI_p20521(arcA)	AZOLI_p20520(ocd)	AZOLI_p40331	AZOLI_p20521(arcA) AZOLI_p20520(ocd)	AZOLI_p20522	0	Transcription regulator (AsnC family)
ATI	AL072_26785	AL072_26780	AL072_25090	AL072_26785 AL072_26780	AL072_26790	0	AsnC family transcriptional regulator
Organism_code	ec:3.5.3.1_gene(s)	ec:4.3.1.12_gene(s)	ec:1.5.1.2_gene(s)	Operon	Regulator	Regulator_score	Regulator_annotation
PCR	Pcryo_1794	Pcryo_1795	Pcryo_0177	Pcryo_1794 Pcryo_1795	Pcryo_1796	0	transcriptional regulator, AsnC family
PSO	PSYCG_09550	PSYCG_09555	PSYCG_01090	PSYCG_09550 PSYCG_09555	PSYCG_09560	0	AsnC family transcriptional regulator
PALI	A3K91_2014	A3K91_2015	A3K91_0208	A3K91_2014 A3K91_2015	A3K91_2016	0	AsnC family transcriptional regulator
PSPG	AK823_10585	AK823_10580	AK823_01030	AK823_10585 AK823_10580	AK823_10575	0	AsnC family transcriptional regulator
PSYG	AK825_10840	AK825_10835	AK825_00995	AK825_10840 AK825_10835	AK825_10830	0	AsnC family transcriptional regulator
PSYP	E5677_03340	E5677_03335	E5677_12445	E5677_03340 E5677_03335	E5677_03330	0	Lrp/AsnC family transcriptional regulator
PTX	ABW99_12320	ABW99_12315	ABW99_19290	ABW99_12320 ABW99_12315	ABW99_12310	0	AsnC family transcriptional regulator
LIMN	HKT17_02240(rocF)	HKT17_02235	HKT17_11025	HKT17_02240(rocF) HKT17_02235	HKT17_02230	0	Lrp/AsnC family transcriptional regulator
AMIM	MIM_c40270	MIM_c40550(arcB)	MIM_c19080(proC)	MIM_c40270 MIM_c40550(arcB)	MIM_c40560	0	transcriptional regulator, AsnC family
PARK	LSG25_08500(rocF)	LSG25_08505	LSG25_02185(proC)	LSG25_08500(rocF) LSG25_08505	LSG25_08510	0	Lrp/AsnC family transcriptional regulator
RFR	Rfer_3884	Rfer_3883	Rfer_3679	Rfer_3884 Rfer_3883	Rfer_3882	0	transcriptional regulator, AsnC family
RHY	RD110_02885	RD110_02890	RD110_02260	RD110_02885 RD110_02890	RD110_02895	0	AsnC family transcriptional regulator
RHG	EXZ61_03515(rocF)	EXZ61_03520	EXZ61_03190	EXZ61_03515(rocF) EXZ61_03520	EXZ61_03525	0	Lrp/AsnC family transcriptional regulator
PNA	Pnap_3772	Pnap_3771	Pnap_0327	Pnap_3772 Pnap_3771	Pnap_3770	0	transcriptional regulator, AsnC family
POS	DT070_08175(rocF)	DT070_08180	DT070_04630	DT070_08175(rocF) DT070_08180	DT070_08185	0	Lrp/AsnC family transcriptional regulator
POO	F7R28_01245(rocF)	F7R28_01240	F7R28_04820	F7R28_01245(rocF) F7R28_01240	F7R28_01235	0	AsnC family transcriptional regulator
AAV	Aave_0120	Aave_0121	Aave_0601	Aave_0120 Aave_0121	Aave_0122	0	transcriptional regulator, AsnC family
AAA	Acav_0153	Acav_0154	Acav_0572	Acav_0153 Acav_0154	Acav_0155	0	transcriptional regulator, AsnC family
CAQT	KAQ61_08010(rocF)	KAQ61_08015	KAQ61_15145	KAQ61_08010(rocF) KAQ61_08015	KAQ61_08020	0	Lrp/AsnC family transcriptional regulator
CODO	LAD35_09235(rocF)	LAD35_09240	LAD35_21220(proC)	LAD35_09235(rocF) LAD35_09240	LAD35_09245	0	Lrp/AsnC family transcriptional regulator
HHT	F506_14340	F506_14345	F506_05885	F506_14340 F506_14345	F506_14350	0	AsnC family transcriptional regulator
HEE	hmeg3_14345(rocF)	hmeg3_14350	hmeg3_04935	hmeg3_14345(rocF) hmeg3_14350	hmeg3_14355	0	Lrp/AsnC family transcriptional regulator
HHF	E2K99_00315(rocF)	E2K99_00310	E2K99_19445	E2K99_00315(rocF) E2K99_00310	E2K99_00305	0	Lrp/AsnC family transcriptional regulator
UPV	EJN92_13855(rocF)	EJN92_13860	EJN92_13375	EJN92_13855(rocF) EJN92_13860	EJN92_13865	0	Lrp/AsnC family transcriptional regulator
UPI	EJG51_016295(rocF)	EJG51_016300	EJG51_015835	EJG51_016295(rocF) EJG51_016300	EJG51_016305	0	Lrp/AsnC family transcriptional regulator
NOK	FAY22_04190(rocF)	FAY22_04195	FAY22_21805	FAY22_04190(rocF) FAY22_04195	FAY22_04200	0	Lrp/AsnC family transcriptional regulator
AON	DEH84_05110(rocF)	DEH84_05115	DEH84_15280	DEH84_05110(rocF) DEH84_05115	DEH84_05120	0	AsnC family transcriptional regulator
ARES	IWH25_08615(rocF) IWH25_12810	IWH25_08610	IWH25_02395 IWH25_10555(proC)	IWH25_08615(rocF) IWH25_08610	IWH25_08605	0	Lrp/AsnC family transcriptional regulator
MLN	A9174_02295 A9174_13980	A9174_13975	A9174_12925 A9174_23150	A9174_13980 A9174_13975	A9174_13985	0	AsnC family transcriptional regulator
MOP	Mesop_0460 Mesop_3029 Mesop_6203	Mesop_3028 Mesop_6204	Mesop_2528 Mesop_4521	Mesop_3029 Mesop_3028	Mesop_3030	0	transcriptional regulator, AsnC family
MAM	Mesau_00626 Mesau_02785 Mesau_05672	Mesau_02624 Mesau_02786 Mesau_05673	Mesau_02420	Mesau_02785 Mesau_02786	Mesau_02784	0	transcriptional regulator
MESP	C1M53_04780(rocF) C1M53_10070 C1M53_20785	C1M53_04775 C1M53_19735	C1M53_00795 C1M53_05390	C1M53_04780(rocF) C1M53_04775	C1M53_04785	0	Lrp/AsnC family transcriptional regulator
MHUA	MCHK_0401(rocF) MCHK_6083	MCHK_0400	MCHK_0186	MCHK_0401(rocF) MCHK_0400	MCHK_0402	0	AsnC family transcriptional regulator
MJR	EB229_02335 EB229_14095(rocF) EB229_26960	EB229_14090	EB229_12920 EB229_23195	EB229_14095(rocF) EB229_14090	EB229_14100	0	Lrp/AsnC family transcriptional regulator
MERD	EB233_02220 EB233_27115(rocF)	EB233_27110	EB233_28740	EB233_27115(rocF) EB233_27110	EB233_27120	0	Lrp/AsnC family transcriptional regulator
MESR	FGU64_16080 FGU64_20120(rocF)	FGU64_20125	FGU64_16990	FGU64_20120(rocF) FGU64_20125	FGU64_20115	0	Lrp/AsnC family transcriptional regulator
HOE	IMCC20628_03340	IMCC20628_03341	IMCC20628_00706 IMCC20628_01109 IMCC20628_02912	IMCC20628_03340 IMCC20628_03341	IMCC20628_03339	0	transcriptional regulator
NIY	FQ775_13320(rocF)	FQ775_13315	FQ775_15320	FQ775_13320(rocF) FQ775_13315	FQ775_13325	0	Lrp/AsnC family transcriptional regulator
NKI	KW403_04500(rocF)	KW403_04495	KW403_11790(proC)	KW403_04500(rocF) KW403_04495	KW403_04505	0	Lrp/AsnC family transcriptional regulator
KMN	HW532_09410(rocF)	HW532_09415	HW532_17195	HW532_09410(rocF) HW532_09415	HW532_09405	0	Lrp/AsnC family transcriptional regulator
EAH	FA04_09955 FA04_16300 FA04_26515 FA04_28085	FA04_22405 FA04_28080	FA04_08915 FA04_11960 FA04_30265	FA04_28085 FA04_28080	FA04_28090	0	AsnC family transcriptional regulator
ARA	Arad_12252 Arad_12253 Arad_14153(rocF) Arad_4276(rocF)	Arad_10025(ocdch2) Arad_14151	Arad_12144(proC) Arad_12188(proC) Arad_3173(proC) Arad_8082	Arad_12252 Arad_12253	Arad_12251	0	transcriptional regulatory protein
AGR	AGROH133_12681	AGROH133_12682	AGROH133_07707(proC) AGROH133_12602	AGROH133_12681 AGROH133_12682	AGROH133_12679	0	transcriptional regulator, AsnC family
ATF	Ach5_37890(arcA)	Ach5_37900(ocd) Ach5_51550	Ach5_20860(proC) Ach5_37550(proC)	Ach5_37890(arcA) Ach5_37900(ocd)	Ach5_37880	0	AsnC family transcriptional regulator
ARO	B0909_06140 B0909_17720(rocF)	B0909_17715 B0909_19190	B0909_02055 B0909_17945	B0909_17720(rocF) B0909_17715	B0909_17725	0	Lrp/AsnC family transcriptional regulator
ALF	CFBP5473_20465(rocF) CFBP5473_23925(rocF)	CFBP5473_20470 CFBP5473_23915	CFBP5473_04895	CFBP5473_20465(rocF) CFBP5473_20470	CFBP5473_20460	0	Lrp/AsnC family transcriptional regulator
AVI	Avi_5977(rocF)	Avi_5979(ocd)	Avi_3168(proC) Avi_9249(proC)	Avi_5977(rocF) Avi_5979(ocd)	Avi_5976	0	transcriptional regulator AsnC family
RIR	BN877_II1135(arcA)	BN877_II1136(arcB)	BN877_I2280(proC) BN877_II1112	BN877_II1135(arcA) BN877_II1136(arcB)	BN877_II1134	0	Transcriptional regulator
RPUS	CFBP5875_19545(rocF)	CFBP5875_19550	CFBP5875_09440 CFBP5875_19430	CFBP5875_19545(rocF) CFBP5875_19550	CFBP5875_19540	0	Lrp/AsnC family transcriptional regulator
ROY	G3A56_22230(rocF)	G3A56_21215 G3A56_22235	G3A56_14920 G3A56_22105	G3A56_22230(rocF) G3A56_22235	G3A56_22225	0	Lrp/AsnC family transcriptional regulator
NGL	RG1141_PA09870	RG1141_PA09880	RG1141_CH24980(proC)	RG1141_PA09870 RG1141_PA09880	RG1141_PA09860	0	Transcriptional regulator, AsnC family
NGG	RG540_PA08700	RG540_PA08710	RG540_CH25020(proC)	RG540_PA08700 RG540_PA08710	RG540_PA08690	0	Transcriptional regulator, AsnC family
NEN	NCHU2750_47110(arcA) NCHU2750_55540(arcA)	NCHU2750_47100(ocd) NCHU2750_55520(ocd)	NCHU2750_22710(proC) NCHU2750_48360(proC)	NCHU2750_47110(arcA) NCHU2750_47100(ocd)	NCHU2750_47120	0	AsnC family transcriptional regulator
RHT	NT26_3752(arcB) NT26_p20008(dcsB)	NT26_3751(arcB)	NT26_2316(proC)	NT26_3752(arcB) NT26_3751(arcB)	NT26_3753	0	Transcriptional regulator, AsnC family
RFV	RFYW14_03636	RFYW14_03635	RFYW14_02354	RFYW14_03636 RFYW14_03635	RFYW14_03637	0	Lrp/AsnC family transcriptional regulator
SHZ	shn_29370	shn_29375	shn_12845 shn_16945 shn_21595	shn_29370 shn_29375	shn_29365	0	AsnC family transcriptional regulator
SZO	K8M09_20755(rocF)	K8M09_20750(ocd)	K8M09_11485(proC)	K8M09_20755(rocF) K8M09_20750(ocd)	K8M09_20760	0	Lrp/AsnC family transcriptional regulator
ABAW	D5400_18025(rocF)	D5400_18020	D5400_07730	D5400_18025(rocF) D5400_18020	D5400_18030	0	Lrp/AsnC family transcriptional regulator
BME	BMEII0396	BMEII0397	BMEII0509	BMEII0396 BMEII0397	BMEII0395	0	transcriptional regulatory protein, asnc family
BMZ	BM28_B0864	BM28_B0863	BM28_B0747(proC)	BM28_B0864 BM28_B0863	BM28_B0865	0	AsnC family transcriptional regulator
BMG	BM590_B0863	BM590_B0862	BM590_B0745(proC)	BM590_B0863 BM590_B0862	BM590_B0864	0	AsnC family transcriptional regulator
BMW	BMNI_II0837	BMNI_II0836	BMNI_II0726	BMNI_II0837 BMNI_II0836	BMNI_II0838	0	AsnC family transcriptional regulator
BMF	BAB2_0337(rocF)	BAB2_0338	BAB2_0456(proC)	BAB2_0337(rocF) BAB2_0338	BAB2_0336	0	Bacterial regulatory proteins, AsnC family:Binding-protein-dependent transport systems inner membrane component:Bacterial reg...
BMB	BruAb2_0333(rocF)	BruAb2_0334(arcB)	BruAb2_0450(proC)	BruAb2_0333(rocF) BruAb2_0334(arcB)	BruAb2_0332	0	transcriptional regulator, AsnC family
BMC	BAbS19_II03190	BAbS19_II03200	BAbS19_II04310	BAbS19_II03190 BAbS19_II03200	BAbS19_II03180	0	transcriptional regulator, AsnC family
BAA	BAA13334_II00770	BAA13334_II00772	BAA13334_II00945	BAA13334_II00770 BAA13334_II00772	BAA13334_II00768	0	AsnC family transcriptional regulator
BMS	BRA0900(rocF)	BRA0899(arcB)	BRA0782(proC)	BRA0900(rocF) BRA0899(arcB)	BRA0901	0	transcriptional regulator, AsnC family
BSI	BS1330_II0892(rocF)	BS1330_II0891(arcB)	BS1330_II0775(proC)	BS1330_II0892(rocF) BS1330_II0891(arcB)	BS1330_II0893	0	AsnC family transcriptional regulator
BSF	BSS2_II0852(rocF)	BSS2_II0851(arcB)	BSS2_II0743(proC)	BSS2_II0852(rocF) BSS2_II0851(arcB)	BSS2_II0853	0	AsnC family transcriptional regulator
BSUI	BSSP1_II0845(rocF)	BSSP1_II0844	BSSP1_II0722	BSSP1_II0845(rocF) BSSP1_II0844	BSSP1_II0846	0	Transcriptional regulator, AsnC family
BSUP	BSPT1_II0842(rocF)	BSPT1_II0841	BSPT1_II0720	BSPT1_II0842(rocF) BSPT1_II0841	BSPT1_II0843	0	Transcriptional regulator, AsnC family
BSUV	BSPT2_II0843	BSPT2_II0842	BSPT2_II0722	BSPT2_II0843 BSPT2_II0842	BSPT2_II0844	0	Transcriptional regulator, AsnC family
BSUC	BSSP2_II0854(rocF)	BSSP2_II0853	BSSP2_II0733	BSSP2_II0854(rocF) BSSP2_II0853	BSSP2_II0855	0	Transcriptional regulator, AsnC family
BSV	BSVBI22_B0891(rocF)	BSVBI22_B0890(arcB)	BSVBI22_B0774(proC)	BSVBI22_B0891(rocF) BSVBI22_B0890(arcB)	BSVBI22_B0892	0	AsnC family transcriptional regulator
BSW	IY71_15485	IY71_15480	IY71_14915	IY71_15485 IY71_15480	IY71_15490	0	AsnC family transcriptional regulator
BSG	IY72_15435	IY72_15430	IY72_14870	IY72_15435 IY72_15430	IY72_15440	0	AsnC family transcriptional regulator
BOV	BOV_A0843(rocF)	BOV_A0842(arcB)	BOV_A0732(proC)	BOV_A0843(rocF) BOV_A0842(arcB)	BOV_A0844	0	transcriptional regulator, AsnC family
BSK	BCA52141_II1765	BCA52141_II1767	BCA52141_II0090	BCA52141_II1765 BCA52141_II1767	BCA52141_II1763	0	AsnC family transcriptional regulator
BCAS	DA85_14775	DA85_14770	DA85_14205	DA85_14775 DA85_14770	DA85_14780	0	AsnC family transcriptional regulator
BMR	BMI_II894(rocF)	BMI_II893(arcB)	BMI_II775(proC)	BMI_II894(rocF) BMI_II893(arcB)	BMI_II895	0	transcriptional regulator, AsnC family
BPP	BPI_II956(rocF)	BPI_II955(arcB)	BPI_II837(proC)	BPI_II956(rocF) BPI_II955(arcB)	BPI_II957	0	transcriptional regulator, AsnC family
BCET	V910_200392	V910_200393(arcB)	V910_200503	V910_200392 V910_200393(arcB)	V910_200391	0	AsnC family transcriptional regulator
BRU	BFS01_12010	BFS01_12015	BFS01_12575	BFS01_12010 BFS01_12015	BFS01_12005	0	AsnC family transcriptional regulator
BRJ	BKD03_02075	BKD03_02080	BKD03_04660	BKD03_02075 BKD03_02080	BKD03_02070	0	AsnC family transcriptional regulator
OIN	IAR37_12080(rocF)	IAR37_12075	IAR37_16050	IAR37_12080(rocF) IAR37_12075	IAR37_12085	0	Lrp/AsnC family transcriptional regulator
BIO	BR141012304_20119	BR141012304_20120(arcB)	BR141012304_20587(proC)	BR141012304_20119 BR141012304_20120(arcB)	BR141012304_20118	0	Leucine-responsive regulatory protein
OAN	Oant_1470	Oant_1471	Oant_3963	Oant_1470 Oant_1471	Oant_1469	0	putative transcriptional regulator, AsnC family
OPS	A8A54_07605 A8A54_13475	A8A54_07600 A8A54_10655	A8A54_15205	A8A54_07605 A8A54_07600	A8A54_07610	0	AsnC family transcriptional regulator
PSCQ	KHQ08_04130 KHQ08_08130(rocF)	KHQ08_08135	KHQ08_04915	KHQ08_08130(rocF) KHQ08_08135	KHQ08_08125	0	Lrp/AsnC family transcriptional regulator
BOP	AXW83_18095	AXW83_18090	AXW83_11555	AXW83_18095 AXW83_18090	AXW83_18100	0	AsnC family transcriptional regulator
APRA	G3A50_10950(rocF)	G3A50_10955	G3A50_02880 G3A50_15515	G3A50_10950(rocF) G3A50_10955	G3A50_10945	0	Lrp/AsnC family transcriptional regulator
MNO	Mnod_1215	Mnod_1216	Mnod_1362 Mnod_7890	Mnod_1215 Mnod_1216	Mnod_1214	0	transcriptional regulator, AsnC family
MAQU	Maq22A_c19660(speB)	Maq22A_c19655	Maq22A_c27490(proC)	Maq22A_c19660(speB) Maq22A_c19655	Maq22A_c19665	0	AsnC family transcriptional regulator
MTEA	DK419_24155(rocF)	DK419_24160	DK419_21740	DK419_24155(rocF) DK419_24160	DK419_24150	0	AsnC family transcriptional regulator
MIND	mvi_29570	mvi_29560	mvi_12760(proC)	mvi_29570 mvi_29560	mvi_29580	0	AsnC family transcriptional regulator
MIV	C4E04_14935(rocF)	C4E04_14940	C4E04_05250	C4E04_14935(rocF) C4E04_14940	C4E04_14930	0	AsnC family transcriptional regulator
MICO	GDR74_05810(rocF)	GDR74_05805	GDR74_14135	GDR74_05810(rocF) GDR74_05805	GDR74_05815	0	AsnC family transcriptional regulator
DEA	FPZ08_06060(rocF)	FPZ08_06065	FPZ08_10055	FPZ08_06060(rocF) FPZ08_06065	FPZ08_06055	0	Lrp/AsnC family transcriptional regulator
PPHR	APZ00_22325	APZ00_22330	APZ00_13520	APZ00_22325 APZ00_22330	APZ00_22320	0	AsnC family transcriptional regulator
LABR	CHH27_19715(rocF)	CHH27_19720	CHH27_12735 CHH27_16890 CHH27_19885 CHH27_26810	CHH27_19715(rocF) CHH27_19720	CHH27_19710	0	AsnC family transcriptional regulator
LABP	FJ695_03915(rocF)	FJ695_03920	FJ695_11675	FJ695_03915(rocF) FJ695_03920	FJ695_03910	0	Lrp/AsnC family transcriptional regulator
LAGG	B0E33_12170	B0E33_12165	B0E33_05260 B0E33_15415 B0E33_19495	B0E33_12170 B0E33_12165	B0E33_12175	0	AsnC family transcriptional regulator
SIL	SPO2119(rocF)	SPO2121(arcB)	SPO0165 SPO0911(proC)	SPO2119(rocF) SPO2121(arcB)	SPO2118	0	transcriptional regulator, AsnC family
SIT	TM1040_1165	TM1040_1163	TM1040_0623	TM1040_1165 TM1040_1163	TM1040_1166	0	transcriptional regulator, AsnC family
RUA	D1823_07000(rocF) D1823_10625(speB)	D1823_07010	D1823_00060 D1823_18430	D1823_07000(rocF) D1823_07010	D1823_06995	0	Lrp/AsnC family transcriptional regulator
RPON	G3256_09565(rocF)	G3256_09570	G3256_11110 G3256_14070	G3256_09565(rocF) G3256_09570	G3256_09560	0	Lrp/AsnC family transcriptional regulator
PGA	PGA1_c16370(arcA)	PGA1_c16390(arcB)	PGA1_c24700(proC)	PGA1_c16370(arcA) PGA1_c16390(arcB)	PGA1_c16360	0	putative transriptional regulator, AsnC family
PGL	PGA2_c16200(arcA)	PGA2_c16220(arcB)	PGA2_c22700(proC1) PGA2_c23470(proC2)	PGA2_c16200(arcA) PGA2_c16220(arcB)	PGA2_c16190	0	putative transriptional regulator, AsnC family
PGD	Gal_01092 Gal_01706	Gal_01704	Gal_00923	Gal_01706 Gal_01704	Gal_01707	0	Transcriptional regulator
PHP	PhaeoP97_01645(arcA)	PhaeoP97_01647(arcB)	PhaeoP97_02341(proC)	PhaeoP97_01645(arcA) PhaeoP97_01647(arcB)	PhaeoP97_01644	0	putative transriptional regulator, AsnC family
PPIC	PhaeoP14_01539(arcA)	PhaeoP14_01541(arcB)	PhaeoP14_02255(proC)	PhaeoP14_01539(arcA) PhaeoP14_01541(arcB)	PhaeoP14_01538	0	putative transriptional regulator, AsnC family
PHQ	D1820_04160(rocF)	D1820_04170	D1820_05465(proC) D1820_07235	D1820_04160(rocF) D1820_04170	D1820_04155	0	Lrp/AsnC family transcriptional regulator
OAT	OAN307_c23970(arcA)	OAN307_c23960(arcB2)	OAN307_c09830(proC1) OAN307_c40990(proC2)	OAN307_c23970(arcA) OAN307_c23960(arcB2)	OAN307_c23980	0	AsnC family transcriptional regulator
OAR	OA238_c21320(arcA)	OA238_c21340(arcB)	OA238_c33910(proC1) OA238_c34240(proC2)	OA238_c21320(arcA) OA238_c21340(arcB)	OA238_c21310	0	putative AsnC family transcriptional regulator
OTM	OSB_15210(arcA)	OSB_15220(rapL_3)	OSB_22800(proC_1) OSB_23830(proC_2)	OSB_15210(arcA) OSB_15220(rapL_3)	OSB_15200	0	DNA-binding transcriptional regulator AsnC
OCT	FTO60_07380(rocF)	FTO60_07375	FTO60_13030	FTO60_07380(rocF) FTO60_07375	FTO60_07385	0	Lrp/AsnC family transcriptional regulator
LMD	METH_08485	METH_08475	METH_05045 METH_18065	METH_08485 METH_08475	METH_08490	0	AsnC family transcriptional regulator
LEJ	ETW24_09795(rocF)	ETW24_09785	ETW24_01255 ETW24_01380 ETW24_06190	ETW24_09795(rocF) ETW24_09785	ETW24_09800	0	Lrp/AsnC family transcriptional regulator
LAQU	R2C4_08720(rocF)	R2C4_08710	R2C4_12405 R2C4_16740	R2C4_08720(rocF) R2C4_08710	R2C4_08725	0	Lrp/AsnC family transcriptional regulator
CMAR	IMCC12053_1021	IMCC12053_1020	IMCC12053_1098	IMCC12053_1021 IMCC12053_1020	IMCC12053_1022	0	transcriptional regulator, AsnC family
CEH	CEW89_03535(rocF)	CEW89_03540	CEW89_18120	CEW89_03535(rocF) CEW89_03540	CEW89_03530	0	AsnC family transcriptional regulator
YPAC	CEW88_14110(rocF)	CEW88_14105	CEW88_02850 CEW88_04100	CEW88_14110(rocF) CEW88_14105	CEW88_14115	0	AsnC family transcriptional regulator
YAN	AYJ57_16310 AYJ57_17585	AYJ57_16315	AYJ57_09895 AYJ57_15660	AYJ57_16310 AYJ57_16315	AYJ57_16305	0	AsnC family transcriptional regulator
SUAM	BOO69_09395	BOO69_09400	BOO69_04145 BOO69_09020	BOO69_09395 BOO69_09400	BOO69_09390	0	AsnC family transcriptional regulator
SULZ	C1J03_13165(rocF)	C1J03_13170	C1J03_04620 C1J03_11830	C1J03_13165(rocF) C1J03_13170	C1J03_13160	0	AsnC family transcriptional regulator
SULI	C1J05_09245(rocF)	C1J05_09240	C1J05_16655 C1J05_18780	C1J05_09245(rocF) C1J05_09240	C1J05_09250	0	AsnC family transcriptional regulator
SPOT	G6548_09165(rocF)	G6548_09160 G6548_16485	G6548_13080	G6548_09165(rocF) G6548_09160	G6548_09170	0	Lrp/AsnC family transcriptional regulator
SMED	JNX03_03630(rocF)	JNX03_03620	JNX03_07235 JNX03_09485	JNX03_03630(rocF) JNX03_03620	JNX03_03635	0	Lrp/AsnC family transcriptional regulator
SPSE	SULPSESMR1_01738(arcA)	SULPSESMR1_01739(arcB)	SULPSESMR1_01188(proC) SULPSESMR1_02376(proC) SULPSESMR1_03394(proC) SULPSESMR1_03589 SULPSESMR1_03712(proC) SULPSESMR1_04290	SULPSESMR1_01738(arcA) SULPSESMR1_01739(arcB)	SULPSESMR1_01737	0	regulatory protein AsnC
TOM	BWR18_05975	BWR18_05970	BWR18_11380	BWR18_05975 BWR18_05970	BWR18_05980	0	AsnC family transcriptional regulator
RMM	ROSMUCSMR3_04004(arcA)	ROSMUCSMR3_04003	ROSMUCSMR3_00667 ROSMUCSMR3_02490(proC)	ROSMUCSMR3_04004(arcA) ROSMUCSMR3_04003	ROSMUCSMR3_04005	0	leucine-responsive regulatory protein
ROK	RAK1035_2840	RAK1035_2839	RAK1035_0692 RAK1035_3502	RAK1035_2840 RAK1035_2839	RAK1035_2841	0	Transcriptional regulator, AsnC family
RID	RIdsm_02487(arcA_1)	RIdsm_02486	RIdsm_01414(proC_1) RIdsm_01887(proC_2) RIdsm_04135(proC_3)	RIdsm_02487(arcA_1) RIdsm_02486	RIdsm_02488	0	Leucine-responsive regulatory protein
ROM	EI983_07455(rocF)	EI983_07450 EI983_15425	EI983_03615	EI983_07455(rocF) EI983_07450	EI983_07460	0	Lrp/AsnC family transcriptional regulator
THAA	CFI11_10540(rocF)	CFI11_10535	CFI11_06835	CFI11_10540(rocF) CFI11_10535	CFI11_10545	0	AsnC family transcriptional regulator
TGL	HFZ77_13090(rocF)	HFZ77_13085	HFZ77_14190 HFZ77_17610	HFZ77_13090(rocF) HFZ77_13085	HFZ77_13095	0	Lrp/AsnC family transcriptional regulator
HAT	RC74_17165	RC74_17170	RC74_01055 RC74_16405	RC74_17165 RC74_17170	RC74_17160	0	AsnC family transcriptional regulator
RCP	RCAP_rcc02114(arcA)	RCAP_rcc02113(arcB1)	RCAP_rcc01108 RCAP_rcc01148(proC)	RCAP_rcc02114(arcA) RCAP_rcc02113(arcB1)	RCAP_rcc02115	0	transcriptional regulator, AsnC/Lrp family
RBL	B6K69_11060	B6K69_11065	B6K69_06725	B6K69_11060 B6K69_11065	B6K69_11055	0	AsnC family transcriptional regulator
PTP	RCA23_c24400(arcA)	RCA23_c24410(arcB)	RCA23_c20580(proC)	RCA23_c24400(arcA) RCA23_c24410(arcB)	RCA23_c24390	0	transcriptional regulator, AsnC family
RMB	K529_007550	K529_007560	K529_010265 K529_019120	K529_007550 K529_007560	K529_007545	0	AsnC family transcriptional regulator
RBZ	B9057_07225	B9057_07230	B9057_01480 B9057_04310	B9057_07225 B9057_07230	B9057_07220	0	AsnC family transcriptional regulator
THW	BMG03_14395	BMG03_14400	BMG03_06805 BMG03_14885	BMG03_14395 BMG03_14400	BMG03_14390	0	AsnC family transcriptional regulator
TEC	AKL02_013745(rocF)	AKL02_013750	AKL02_005675 AKL02_014375 AKL02_020930	AKL02_013745(rocF) AKL02_013750	AKL02_013740	0	Lrp/AsnC family transcriptional regulator
LVS	LOKVESSMR4R_01473(arcA)	LOKVESSMR4R_01472(arcB)	LOKVESSMR4R_02100(proC)	LOKVESSMR4R_01473(arcA) LOKVESSMR4R_01472(arcB)	LOKVESSMR4R_01474	0	regulatory protein AsnC
RBG	BG454_17040(rocF)	BG454_17045	BG454_11580	BG454_17040(rocF) BG454_17045	BG454_17035	0	Lrp/AsnC family transcriptional regulator
GFU	KM031_16130(rocF)	KM031_16125	KM031_14325 KM031_20185	KM031_16130(rocF) KM031_16125	KM031_16135	0	Lrp/AsnC family transcriptional regulator
SEDI	EBB79_11995(rocF)	EBB79_12005	EBB79_15845 EBB79_19980	EBB79_11995(rocF) EBB79_12005	EBB79_11990	0	Lrp/AsnC family transcriptional regulator
HML	HmaOT1_18185(rocF)	HmaOT1_18180	HmaOT1_04805 HmaOT1_14515	HmaOT1_18185(rocF) HmaOT1_18180	HmaOT1_18190	0	Lrp/AsnC family transcriptional regulator
PSEB	EOK75_13895(rocF)	EOK75_13900	EOK75_15530 EOK75_18960(proC)	EOK75_13895(rocF) EOK75_13900	EOK75_13890	0	Lrp/AsnC family transcriptional regulator
LIT	FPZ52_18490(rocF)	FPZ52_18485	FPZ52_01710 FPZ52_13940(proC)	FPZ52_18490(rocF) FPZ52_18485	FPZ52_18495	0	Lrp/AsnC family transcriptional regulator
PAED	G5B38_01535(rocF)	G5B38_01525	G5B38_06750 G5B38_10320 G5B38_20010	G5B38_01535(rocF) G5B38_01525	G5B38_01540	0	Lrp/AsnC family transcriptional regulator
PAMO	BAR1_06900 BAR1_08710(rocF)	BAR1_08715	BAR1_13425	BAR1_08710(rocF) BAR1_08715	BAR1_08705	0	Lrp/AsnC family transcriptional regulator
PSHQ	F3W81_01840 F3W81_11140(rocF)	F3W81_11135	F3W81_07890 F3W81_10750	F3W81_11140(rocF) F3W81_11135	F3W81_11145	0	AsnC family transcriptional regulator
CACT	HZ995_15420(rocF)	HZ995_15425	HZ995_12155	HZ995_15420(rocF) HZ995_15425	HZ995_15415	0	Lrp/AsnC family transcriptional regulator
THAS	C6Y53_00120(rocF)	C6Y53_00125	C6Y53_02640	C6Y53_00120(rocF) C6Y53_00125	C6Y53_00115	0	Lrp/AsnC family transcriptional regulator
CMAG	CBW24_15770	CBW24_15765	CBW24_05695 CBW24_14590	CBW24_15770 CBW24_15765	CBW24_15775	0	AsnC family transcriptional regulator
SMAG	AN936_11740 AN936_15450	AN936_15455	AN936_04170 AN936_06195	AN936_15450 AN936_15455	AN936_15460	0	AsnC family transcriptional regulator
SMAZ	LH19_02830 LH19_12970	LH19_02825	LH19_15820 LH19_16820	LH19_02830 LH19_02825	LH19_02820	0	AsnC family transcriptional regulator
SWI	Swit_1051	Swit_1052	Swit_4472	Swit_1051 Swit_1052	Swit_1050	0	transcriptional regulator, AsnC family
AMV	ACMV_19450(arcA)	ACMV_19460(arcB)	ACMV_30330	ACMV_19450(arcA) ACMV_19460(arcB)	ACMV_19440	0	AsnC family transcriptional regulator
AZL	AZL_b04890(arg)	AZL_b04900(ocd)	AZL_017290(proC)	AZL_b04890(arg) AZL_b04900(ocd)	AZL_b04880	0	transcriptional regulator
ALI	AZOLI_p20521(arcA)	AZOLI_p20520(ocd)	AZOLI_1413(proC)	AZOLI_p20521(arcA) AZOLI_p20520(ocd)	AZOLI_p20522	0	Transcription regulator (AsnC family)
ATI	AL072_26785	AL072_26780	AL072_11145	AL072_26785 AL072_26780	AL072_26790	0	AsnC family transcriptional regulator
AZZ	DEW08_26480(rocF)	DEW08_26475	DEW08_13440	DEW08_26480(rocF) DEW08_26475	DEW08_26485	0	AsnC family transcriptional regulator
Organism_code	ec:3.5.3.1_gene(s)	ec:4.3.1.12_gene(s)	ec:1.5.1.21_gene(s)	Operon	Regulator	Regulator_score	Regulator_annotation
CODO	LAD35_09235(rocF)	LAD35_09240	LAD35_08690	LAD35_09235(rocF) LAD35_09240	LAD35_09245	0	Lrp/AsnC family transcriptional regulator
MOP	Mesop_0460 Mesop_3029 Mesop_6203	Mesop_3028 Mesop_6204	Mesop_2813	Mesop_3029 Mesop_3028	Mesop_3030	0	transcriptional regulator, AsnC family
MESP	C1M53_04780(rocF) C1M53_10070 C1M53_20785	C1M53_04775 C1M53_19735	C1M53_22650	C1M53_04780(rocF) C1M53_04775	C1M53_04785	0	Lrp/AsnC family transcriptional regulator
MESR	FGU64_16080 FGU64_20120(rocF)	FGU64_20125	FGU64_14840	FGU64_20120(rocF) FGU64_20125	FGU64_20115	0	Lrp/AsnC family transcriptional regulator
NKI	KW403_04500(rocF)	KW403_04495	KW403_08920	KW403_04500(rocF) KW403_04495	KW403_04505	0	Lrp/AsnC family transcriptional regulator
EAH	FA04_09955 FA04_16300 FA04_26515 FA04_28085	FA04_22405 FA04_28080	FA04_26835	FA04_28085 FA04_28080	FA04_28090	0	AsnC family transcriptional regulator
ARA	Arad_12252 Arad_12253 Arad_14153(rocF) Arad_4276(rocF)	Arad_10025(ocdch2) Arad_14151	Arad_12145	Arad_12252 Arad_12253	Arad_12251	0	transcriptional regulatory protein
AGR	AGROH133_12681	AGROH133_12682	AGROH133_09610	AGROH133_12681 AGROH133_12682	AGROH133_12679	0	transcriptional regulator, AsnC family
ATF	Ach5_37890(arcA)	Ach5_37900(ocd) Ach5_51550	Ach5_43990	Ach5_37890(arcA) Ach5_37900(ocd)	Ach5_37880	0	AsnC family transcriptional regulator
ARO	B0909_06140 B0909_17720(rocF)	B0909_17715 B0909_19190	B0909_14140	B0909_17720(rocF) B0909_17715	B0909_17725	0	Lrp/AsnC family transcriptional regulator
AVI	Avi_5977(rocF)	Avi_5979(ocd)	Avi_7014(mdh)	Avi_5977(rocF) Avi_5979(ocd)	Avi_5976	0	transcriptional regulator AsnC family
RIR	BN877_II1135(arcA)	BN877_II1136(arcB)	BN877_II1771	BN877_II1135(arcA) BN877_II1136(arcB)	BN877_II1134	0	Transcriptional regulator
RPUS	CFBP5875_19545(rocF)	CFBP5875_19550	CFBP5875_22495	CFBP5875_19545(rocF) CFBP5875_19550	CFBP5875_19540	0	Lrp/AsnC family transcriptional regulator
NEN	NCHU2750_47110(arcA) NCHU2750_55540(arcA)	NCHU2750_47100(ocd) NCHU2750_55520(ocd)	NCHU2750_41890	NCHU2750_47110(arcA) NCHU2750_47100(ocd)	NCHU2750_47120	0	AsnC family transcriptional regulator
RHT	NT26_3752(arcB) NT26_p20008(dcsB)	NT26_3751(arcB)	NT26_0738	NT26_3752(arcB) NT26_3751(arcB)	NT26_3753	0	Transcriptional regulator, AsnC family
RFV	RFYW14_03636	RFYW14_03635	RFYW14_00931	RFYW14_03636 RFYW14_03635	RFYW14_03637	0	Lrp/AsnC family transcriptional regulator
SHZ	shn_29370	shn_29375	shn_20835	shn_29370 shn_29375	shn_29365	0	AsnC family transcriptional regulator
SZO	K8M09_20755(rocF)	K8M09_20750(ocd)	K8M09_18880	K8M09_20755(rocF) K8M09_20750(ocd)	K8M09_20760	0	Lrp/AsnC family transcriptional regulator
BME	BMEII0396	BMEII0397	BMEII1005	BMEII0396 BMEII0397	BMEII0395	0	transcriptional regulatory protein, asnc family
BMZ	BM28_B0864	BM28_B0863	BM28_B0233	BM28_B0864 BM28_B0863	BM28_B0865	0	AsnC family transcriptional regulator
BMG	BM590_B0863	BM590_B0862	BM590_B0233	BM590_B0863 BM590_B0862	BM590_B0864	0	AsnC family transcriptional regulator
BMW	BMNI_II0837	BMNI_II0836	BMNI_II0229	BMNI_II0837 BMNI_II0836	BMNI_II0838	0	AsnC family transcriptional regulator
BMF	BAB2_0337(rocF)	BAB2_0338	BAB2_0960	BAB2_0337(rocF) BAB2_0338	BAB2_0336	0	Bacterial regulatory proteins, AsnC family:Binding-protein-dependent transport systems inner membrane component:Bacterial reg...
BMB	BruAb2_0333(rocF)	BruAb2_0334(arcB)	BruAb2_0939	BruAb2_0333(rocF) BruAb2_0334(arcB)	BruAb2_0332	0	transcriptional regulator, AsnC family
BMC	BAbS19_II03190	BAbS19_II03200	BAbS19_II08900	BAbS19_II03190 BAbS19_II03200	BAbS19_II03180	0	transcriptional regulator, AsnC family
BAA	BAA13334_II00770	BAA13334_II00772	BAA13334_II01710	BAA13334_II00770 BAA13334_II00772	BAA13334_II00768	0	AsnC family transcriptional regulator
BMS	BRA0900(rocF)	BRA0899(arcB)	BRA0240	BRA0900(rocF) BRA0899(arcB)	BRA0901	0	transcriptional regulator, AsnC family
BSI	BS1330_II0892(rocF)	BS1330_II0891(arcB)	BS1330_II0237	BS1330_II0892(rocF) BS1330_II0891(arcB)	BS1330_II0893	0	AsnC family transcriptional regulator
BSF	BSS2_II0852(rocF)	BSS2_II0851(arcB)	BSS2_II0226	BSS2_II0852(rocF) BSS2_II0851(arcB)	BSS2_II0853	0	AsnC family transcriptional regulator
BSUI	BSSP1_II0845(rocF)	BSSP1_II0844	BSSP1_II0205	BSSP1_II0845(rocF) BSSP1_II0844	BSSP1_II0846	0	Transcriptional regulator, AsnC family
BSUP	BSPT1_II0842(rocF)	BSPT1_II0841	BSPT1_II0205	BSPT1_II0842(rocF) BSPT1_II0841	BSPT1_II0843	0	Transcriptional regulator, AsnC family
BSUV	BSPT2_II0843	BSPT2_II0842	BSPT2_II0206	BSPT2_II0843 BSPT2_II0842	BSPT2_II0844	0	Transcriptional regulator, AsnC family
BSUC	BSSP2_II0854(rocF)	BSSP2_II0853	BSSP2_II0210	BSSP2_II0854(rocF) BSSP2_II0853	BSSP2_II0855	0	Transcriptional regulator, AsnC family
BSV	BSVBI22_B0891(rocF)	BSVBI22_B0890(arcB)	BSVBI22_B0236	BSVBI22_B0891(rocF) BSVBI22_B0890(arcB)	BSVBI22_B0892	0	AsnC family transcriptional regulator
BSW	IY71_15485	IY71_15480	IY71_12275	IY71_15485 IY71_15480	IY71_15490	0	AsnC family transcriptional regulator
BSG	IY72_15435	IY72_15430	IY72_11815	IY72_15435 IY72_15430	IY72_15440	0	AsnC family transcriptional regulator
BOV	BOV_A0843(rocF)	BOV_A0842(arcB)	BOV_A0219	BOV_A0843(rocF) BOV_A0842(arcB)	BOV_A0844	0	transcriptional regulator, AsnC family
BSK	BCA52141_II1765	BCA52141_II1767	BCA52141_II0857	BCA52141_II1765 BCA52141_II1767	BCA52141_II1763	0	AsnC family transcriptional regulator
BCAS	DA85_14775	DA85_14770	DA85_11655	DA85_14775 DA85_14770	DA85_14780	0	AsnC family transcriptional regulator
BMR	BMI_II894(rocF)	BMI_II893(arcB)	BMI_II236	BMI_II894(rocF) BMI_II893(arcB)	BMI_II895	0	transcriptional regulator, AsnC family
BCET	V910_200392	V910_200393(arcB)	V910_200970	V910_200392 V910_200393(arcB)	V910_200391	0	AsnC family transcriptional regulator
BCEE	V568_200441	V568_200442(arcB)	V568_201127	V568_200441 V568_200442(arcB)	V568_200440	0	AsnC family transcriptional regulator
BRU	BFS01_12010	BFS01_12015	BFS01_14885	BFS01_12010 BFS01_12015	BFS01_12005	0	AsnC family transcriptional regulator
BRJ	BKD03_02075	BKD03_02080	BKD03_05210	BKD03_02075 BKD03_02080	BKD03_02070	0	AsnC family transcriptional regulator
OIN	IAR37_12080(rocF)	IAR37_12075	IAR37_20635	IAR37_12080(rocF) IAR37_12075	IAR37_12085	0	Lrp/AsnC family transcriptional regulator
BIO	BR141012304_20119	BR141012304_20120(arcB)	BR141012304_20714	BR141012304_20119 BR141012304_20120(arcB)	BR141012304_20118	0	Leucine-responsive regulatory protein
OAN	Oant_1470	Oant_1471	Oant_2899	Oant_1470 Oant_1471	Oant_1469	0	putative transcriptional regulator, AsnC family
OPS	A8A54_07605 A8A54_13475	A8A54_07600 A8A54_10655	A8A54_15900	A8A54_07605 A8A54_07600	A8A54_07610	0	AsnC family transcriptional regulator
APRA	G3A50_10950(rocF)	G3A50_10955	G3A50_11665	G3A50_10950(rocF) G3A50_10955	G3A50_10945	0	Lrp/AsnC family transcriptional regulator
SIT	TM1040_1165	TM1040_1163	TM1040_3323	TM1040_1165 TM1040_1163	TM1040_1166	0	transcriptional regulator, AsnC family
RUA	D1823_07000(rocF) D1823_10625(speB)	D1823_07010	D1823_08210	D1823_07000(rocF) D1823_07010	D1823_06995	0	Lrp/AsnC family transcriptional regulator
LMD	METH_08485	METH_08475	METH_17520	METH_08485 METH_08475	METH_08490	0	AsnC family transcriptional regulator
CEH	CEW89_03535(rocF)	CEW89_03540	CEW89_00380	CEW89_03535(rocF) CEW89_03540	CEW89_03530	0	AsnC family transcriptional regulator
YPAC	CEW88_14110(rocF)	CEW88_14105	CEW88_21645	CEW88_14110(rocF) CEW88_14105	CEW88_14115	0	AsnC family transcriptional regulator
YAN	AYJ57_16310 AYJ57_17585	AYJ57_16315	AYJ57_20035	AYJ57_16310 AYJ57_16315	AYJ57_16305	0	AsnC family transcriptional regulator
RMM	ROSMUCSMR3_04004(arcA)	ROSMUCSMR3_04003	ROSMUCSMR3_03764	ROSMUCSMR3_04004(arcA) ROSMUCSMR3_04003	ROSMUCSMR3_04005	0	leucine-responsive regulatory protein
ROK	RAK1035_2840	RAK1035_2839	RAK1035_2604	RAK1035_2840 RAK1035_2839	RAK1035_2841	0	Transcriptional regulator, AsnC family
ROM	EI983_07455(rocF)	EI983_07450 EI983_15425	EI983_04780	EI983_07455(rocF) EI983_07450	EI983_07460	0	Lrp/AsnC family transcriptional regulator
HAT	RC74_17165	RC74_17170	RC74_17870	RC74_17165 RC74_17170	RC74_17160	0	AsnC family transcriptional regulator
PTP	RCA23_c24400(arcA)	RCA23_c24410(arcB)	RCA23_c06800	RCA23_c24400(arcA) RCA23_c24410(arcB)	RCA23_c24390	0	transcriptional regulator, AsnC family
RMB	K529_007550	K529_007560	K529_019950	K529_007550 K529_007560	K529_007545	0	AsnC family transcriptional regulator
GFU	KM031_16130(rocF)	KM031_16125	KM031_16545	KM031_16130(rocF) KM031_16125	KM031_16135	0	Lrp/AsnC family transcriptional regulator
HML	HmaOT1_18185(rocF)	HmaOT1_18180	HmaOT1_15355	HmaOT1_18185(rocF) HmaOT1_18180	HmaOT1_18190	0	Lrp/AsnC family transcriptional regulator
PSEB	EOK75_13895(rocF)	EOK75_13900	EOK75_09090 EOK75_15760 EOK75_17390	EOK75_13895(rocF) EOK75_13900	EOK75_13890	0	Lrp/AsnC family transcriptional regulator
LIT	FPZ52_18490(rocF)	FPZ52_18485	FPZ52_12385	FPZ52_18490(rocF) FPZ52_18485	FPZ52_18495	0	Lrp/AsnC family transcriptional regulator
PAED	G5B38_01535(rocF)	G5B38_01525	G5B38_02495	G5B38_01535(rocF) G5B38_01525	G5B38_01540	0	Lrp/AsnC family transcriptional regulator
SMAG	AN936_11740 AN936_15450	AN936_15455	AN936_21730	AN936_15450 AN936_15455	AN936_15460	0	AsnC family transcriptional regulator
SMAZ	LH19_02830 LH19_12970	LH19_02825	LH19_24995	LH19_02830 LH19_02825	LH19_02820	0	AsnC family transcriptional regulator
Organism_code	ec:3.5.3.1_gene(s)	ec:4.3.1.12_gene(s)	ec:1.5.1.49_gene(s)	Operon	Regulator	Regulator_score	Regulator_annotation
UPV	EJN92_13855(rocF)	EJN92_13860	EJN92_04875	EJN92_13855(rocF) EJN92_13860	EJN92_13865	0	Lrp/AsnC family transcriptional regulator
UPI	EJG51_016295(rocF)	EJG51_016300	EJG51_008455	EJG51_016295(rocF) EJG51_016300	EJG51_016305	0	Lrp/AsnC family transcriptional regulator
LABR	CHH27_19715(rocF)	CHH27_19720	CHH27_22190	CHH27_19715(rocF) CHH27_19720	CHH27_19710	0	AsnC family transcriptional regulator
LABP	FJ695_03915(rocF)	FJ695_03920	FJ695_01495	FJ695_03915(rocF) FJ695_03920	FJ695_03910	0	Lrp/AsnC family transcriptional regulator
LAGG	B0E33_12170	B0E33_12165	B0E33_08840	B0E33_12170 B0E33_12165	B0E33_12175	0	AsnC family transcriptional regulator
Organism_code	ec:3.5.3.1_gene(s)	ec:4.3.1.12_gene(s)	ec:1.5.5.2_gene(s)	Operon	Regulator	Regulator_score	Regulator_annotation
PCR	Pcryo_1794	Pcryo_1795	Pcryo_1138	Pcryo_1794 Pcryo_1795	Pcryo_1796	0	transcriptional regulator, AsnC family
PSO	PSYCG_09550	PSYCG_09555	PSYCG_05965	PSYCG_09550 PSYCG_09555	PSYCG_09560	0	AsnC family transcriptional regulator
PALI	A3K91_2014	A3K91_2015	A3K91_1102	A3K91_2014 A3K91_2015	A3K91_2016	0	AsnC family transcriptional regulator
PSPG	AK823_10585	AK823_10580	AK823_07595	AK823_10585 AK823_10580	AK823_10575	0	AsnC family transcriptional regulator
PSYG	AK825_10840	AK825_10835	AK825_07685	AK825_10840 AK825_10835	AK825_10830	0	AsnC family transcriptional regulator
PSYP	E5677_03340	E5677_03335	E5677_07900(putA)	E5677_03340 E5677_03335	E5677_03330	0	Lrp/AsnC family transcriptional regulator
PTX	ABW99_12320	ABW99_12315	ABW99_17645(putA)	ABW99_12320 ABW99_12315	ABW99_12310	0	AsnC family transcriptional regulator
LIMN	HKT17_02240(rocF)	HKT17_02235	HKT17_02245	HKT17_02240(rocF) HKT17_02235 HKT17_02245	HKT17_02230	0	Lrp/AsnC family transcriptional regulator
AMIM	MIM_c40270	MIM_c40550(arcB)	MIM_c06570(putA)	MIM_c40270 MIM_c40550(arcB)	MIM_c40560	0	transcriptional regulator, AsnC family
PARK	LSG25_08500(rocF)	LSG25_08505	LSG25_00890(putA)	LSG25_08500(rocF) LSG25_08505	LSG25_08510	0	Lrp/AsnC family transcriptional regulator
RFR	Rfer_3884	Rfer_3883	Rfer_2811	Rfer_3884 Rfer_3883	Rfer_3882	0	transcriptional regulator, AsnC family
RHY	RD110_02885	RD110_02890	RD110_16905(putA)	RD110_02885 RD110_02890	RD110_02895	0	AsnC family transcriptional regulator
RHG	EXZ61_03515(rocF)	EXZ61_03520	EXZ61_03545	EXZ61_03515(rocF) EXZ61_03520	EXZ61_03525	0	Lrp/AsnC family transcriptional regulator
PNA	Pnap_3772	Pnap_3771	Pnap_2465 Pnap_4070	Pnap_3772 Pnap_3771	Pnap_3770	0	transcriptional regulator, AsnC family
POS	DT070_08175(rocF)	DT070_08180	DT070_00530 DT070_04890	DT070_08175(rocF) DT070_08180	DT070_08185	0	Lrp/AsnC family transcriptional regulator
POO	F7R28_01245(rocF)	F7R28_01240	F7R28_04560 F7R28_08920	F7R28_01245(rocF) F7R28_01240	F7R28_01235	0	AsnC family transcriptional regulator
AAV	Aave_0120	Aave_0121	Aave_3321	Aave_0120 Aave_0121	Aave_0122	0	transcriptional regulator, AsnC family
AAA	Acav_0153	Acav_0154	Acav_1933	Acav_0153 Acav_0154	Acav_0155	0	transcriptional regulator, AsnC family
CAQT	KAQ61_08010(rocF)	KAQ61_08015	KAQ61_09845(putA)	KAQ61_08010(rocF) KAQ61_08015	KAQ61_08020	0	Lrp/AsnC family transcriptional regulator
CODO	LAD35_09235(rocF)	LAD35_09240	LAD35_20115(putA)	LAD35_09235(rocF) LAD35_09240	LAD35_09245	0	Lrp/AsnC family transcriptional regulator
HHT	F506_14340	F506_14345	F506_08925(putA)	F506_14340 F506_14345	F506_14350	0	AsnC family transcriptional regulator
HEE	hmeg3_14345(rocF)	hmeg3_14350	hmeg3_22490(putA)	hmeg3_14345(rocF) hmeg3_14350	hmeg3_14355	0	Lrp/AsnC family transcriptional regulator
HHF	E2K99_00315(rocF)	E2K99_00310	E2K99_01185(putA)	E2K99_00315(rocF) E2K99_00310	E2K99_00305	0	Lrp/AsnC family transcriptional regulator
UPV	EJN92_13855(rocF)	EJN92_13860	EJN92_09200	EJN92_13855(rocF) EJN92_13860	EJN92_13865	0	Lrp/AsnC family transcriptional regulator
UPI	EJG51_016295(rocF)	EJG51_016300	EJG51_012210(putA)	EJG51_016295(rocF) EJG51_016300	EJG51_016305	0	Lrp/AsnC family transcriptional regulator
NOK	FAY22_04190(rocF)	FAY22_04195	FAY22_18705(putA)	FAY22_04190(rocF) FAY22_04195	FAY22_04200	0	Lrp/AsnC family transcriptional regulator
AON	DEH84_05110(rocF)	DEH84_05115	DEH84_11675(putA)	DEH84_05110(rocF) DEH84_05115	DEH84_05120	0	AsnC family transcriptional regulator
ARES	IWH25_08615(rocF) IWH25_12810	IWH25_08610	IWH25_02075(putA) IWH25_10565(putA)	IWH25_08615(rocF) IWH25_08610	IWH25_08605	0	Lrp/AsnC family transcriptional regulator
MLN	A9174_02295 A9174_13980	A9174_13975	A9174_20495	A9174_13980 A9174_13975	A9174_13985	0	AsnC family transcriptional regulator
MOP	Mesop_0460 Mesop_3029 Mesop_6203	Mesop_3028 Mesop_6204	Mesop_3916	Mesop_3029 Mesop_3028	Mesop_3030	0	transcriptional regulator, AsnC family
MAM	Mesau_00626 Mesau_02785 Mesau_05672	Mesau_02624 Mesau_02786 Mesau_05673	Mesau_03702	Mesau_02785 Mesau_02786	Mesau_02784	0	transcriptional regulator
MESP	C1M53_04780(rocF) C1M53_10070 C1M53_20785	C1M53_04775 C1M53_19735	C1M53_24685	C1M53_04780(rocF) C1M53_04775	C1M53_04785	0	Lrp/AsnC family transcriptional regulator
MHUA	MCHK_0401(rocF) MCHK_6083	MCHK_0400	MCHK_2812(putA)	MCHK_0401(rocF) MCHK_0400	MCHK_0402	0	AsnC family transcriptional regulator
MJR	EB229_02335 EB229_14095(rocF) EB229_26960	EB229_14090	EB229_20265(putA)	EB229_14095(rocF) EB229_14090	EB229_14100	0	Lrp/AsnC family transcriptional regulator
MERD	EB233_02220 EB233_27115(rocF)	EB233_27110	EB233_17635(putA)	EB233_27115(rocF) EB233_27110	EB233_27120	0	Lrp/AsnC family transcriptional regulator
MESR	FGU64_16080 FGU64_20120(rocF)	FGU64_20125	FGU64_05030(putA)	FGU64_20120(rocF) FGU64_20125	FGU64_20115	0	Lrp/AsnC family transcriptional regulator
HOE	IMCC20628_03340	IMCC20628_03341	IMCC20628_00611	IMCC20628_03340 IMCC20628_03341	IMCC20628_03339	0	transcriptional regulator
NIY	FQ775_13320(rocF)	FQ775_13315	FQ775_20545(putA)	FQ775_13320(rocF) FQ775_13315	FQ775_13325	0	Lrp/AsnC family transcriptional regulator
NKI	KW403_04500(rocF)	KW403_04495	KW403_16620(putA)	KW403_04500(rocF) KW403_04495	KW403_04505	0	Lrp/AsnC family transcriptional regulator
KMN	HW532_09410(rocF)	HW532_09415	HW532_02195(putA)	HW532_09410(rocF) HW532_09415	HW532_09405	0	Lrp/AsnC family transcriptional regulator
EAH	FA04_09955 FA04_16300 FA04_26515 FA04_28085	FA04_22405 FA04_28080	FA04_00475(putA)	FA04_28085 FA04_28080	FA04_28090	0	AsnC family transcriptional regulator
ARA	Arad_12252 Arad_12253 Arad_14153(rocF) Arad_4276(rocF)	Arad_10025(ocdch2) Arad_14151	Arad_9603(putA)	Arad_12252 Arad_12253	Arad_12251	0	transcriptional regulatory protein
AGR	AGROH133_12681	AGROH133_12682	AGROH133_13036	AGROH133_12681 AGROH133_12682	AGROH133_12679	0	transcriptional regulator, AsnC family
ATF	Ach5_37890(arcA)	Ach5_37900(ocd) Ach5_51550	Ach5_39300(putA)	Ach5_37890(arcA) Ach5_37900(ocd)	Ach5_37880	0	AsnC family transcriptional regulator
ARO	B0909_06140 B0909_17720(rocF)	B0909_17715 B0909_19190	B0909_17020	B0909_17720(rocF) B0909_17715	B0909_17725	0	Lrp/AsnC family transcriptional regulator
ALF	CFBP5473_20465(rocF) CFBP5473_23925(rocF)	CFBP5473_20470 CFBP5473_23915	CFBP5473_18785(putA)	CFBP5473_20465(rocF) CFBP5473_20470	CFBP5473_20460	0	Lrp/AsnC family transcriptional regulator
AVI	Avi_5977(rocF)	Avi_5979(ocd)	Avi_4322	Avi_5977(rocF) Avi_5979(ocd)	Avi_5976	0	transcriptional regulator AsnC family
RIR	BN877_II1135(arcA)	BN877_II1136(arcB)	BN877_II1288(putA)	BN877_II1135(arcA) BN877_II1136(arcB)	BN877_II1134	0	Transcriptional regulator
RPUS	CFBP5875_19545(rocF)	CFBP5875_19550	CFBP5875_20285(putA)	CFBP5875_19545(rocF) CFBP5875_19550	CFBP5875_19540	0	Lrp/AsnC family transcriptional regulator
NGL	RG1141_PA09870	RG1141_PA09880	RG1141_CH25780	RG1141_PA09870 RG1141_PA09880	RG1141_PA09860	0	Transcriptional regulator, AsnC family
NGG	RG540_PA08700	RG540_PA08710	RG540_CH25790	RG540_PA08700 RG540_PA08710	RG540_PA08690	0	Transcriptional regulator, AsnC family
NEN	NCHU2750_47110(arcA) NCHU2750_55540(arcA)	NCHU2750_47100(ocd) NCHU2750_55520(ocd)	NCHU2750_41740(putA)	NCHU2750_47110(arcA) NCHU2750_47100(ocd)	NCHU2750_47120	0	AsnC family transcriptional regulator
RHT	NT26_3752(arcB) NT26_p20008(dcsB)	NT26_3751(arcB)	NT26_3637(putA)	NT26_3752(arcB) NT26_3751(arcB)	NT26_3753	0	Transcriptional regulator, AsnC family
RFV	RFYW14_03636	RFYW14_03635	RFYW14_03528(putA)	RFYW14_03636 RFYW14_03635	RFYW14_03637	0	Lrp/AsnC family transcriptional regulator
SHZ	shn_29370	shn_29375	shn_16615(putA)	shn_29370 shn_29375	shn_29365	0	AsnC family transcriptional regulator
SZO	K8M09_20755(rocF)	K8M09_20750(ocd)	K8M09_20025(putA)	K8M09_20755(rocF) K8M09_20750(ocd)	K8M09_20760	0	Lrp/AsnC family transcriptional regulator
ABAW	D5400_18025(rocF)	D5400_18020	D5400_07445(putA)	D5400_18025(rocF) D5400_18020	D5400_18030	0	Lrp/AsnC family transcriptional regulator
BME	BMEII0396	BMEII0397	BMEII0564	BMEII0396 BMEII0397	BMEII0395	0	transcriptional regulatory protein, asnc family
BMZ	BM28_B0864	BM28_B0863	BM28_B0691	BM28_B0864 BM28_B0863	BM28_B0865	0	AsnC family transcriptional regulator
BMG	BM590_B0863	BM590_B0862	BM590_B0689	BM590_B0863 BM590_B0862	BM590_B0864	0	AsnC family transcriptional regulator
BMW	BMNI_II0837	BMNI_II0836	BMNI_II0672	BMNI_II0837 BMNI_II0836	BMNI_II0838	0	AsnC family transcriptional regulator
BMF	BAB2_0337(rocF)	BAB2_0338	BAB2_0518	BAB2_0337(rocF) BAB2_0338	BAB2_0336	0	Bacterial regulatory proteins, AsnC family:Binding-protein-dependent transport systems inner membrane component:Bacterial reg...
BMB	BruAb2_0333(rocF)	BruAb2_0334(arcB)	BruAb2_0509	BruAb2_0333(rocF) BruAb2_0334(arcB)	BruAb2_0332	0	transcriptional regulator, AsnC family
BMC	BAbS19_II03190	BAbS19_II03200	BAbS19_II04880	BAbS19_II03190 BAbS19_II03200	BAbS19_II03180	0	transcriptional regulator, AsnC family
BAA	BAA13334_II00770	BAA13334_II00772	BAA13334_II01041	BAA13334_II00770 BAA13334_II00772	BAA13334_II00768	0	AsnC family transcriptional regulator
BMS	BRA0900(rocF)	BRA0899(arcB)	BRA0722(putA)	BRA0900(rocF) BRA0899(arcB)	BRA0901	0	transcriptional regulator, AsnC family
BSI	BS1330_II0892(rocF)	BS1330_II0891(arcB)	BS1330_II0715(putA)	BS1330_II0892(rocF) BS1330_II0891(arcB)	BS1330_II0893	0	AsnC family transcriptional regulator
BSF	BSS2_II0852(rocF)	BSS2_II0851(arcB)	BSS2_II0685(putA)	BSS2_II0852(rocF) BSS2_II0851(arcB)	BSS2_II0853	0	AsnC family transcriptional regulator
BSUI	BSSP1_II0845(rocF)	BSSP1_II0844	BSSP1_II0664	BSSP1_II0845(rocF) BSSP1_II0844	BSSP1_II0846	0	Transcriptional regulator, AsnC family
BSUP	BSPT1_II0842(rocF)	BSPT1_II0841	BSPT1_II0662	BSPT1_II0842(rocF) BSPT1_II0841	BSPT1_II0843	0	Transcriptional regulator, AsnC family
BSUV	BSPT2_II0843	BSPT2_II0842	BSPT2_II0664	BSPT2_II0843 BSPT2_II0842	BSPT2_II0844	0	Transcriptional regulator, AsnC family
BSUC	BSSP2_II0854(rocF)	BSSP2_II0853	BSSP2_II0675	BSSP2_II0854(rocF) BSSP2_II0853	BSSP2_II0855	0	Transcriptional regulator, AsnC family
BSV	BSVBI22_B0891(rocF)	BSVBI22_B0890(arcB)	BSVBI22_B0714(putA)	BSVBI22_B0891(rocF) BSVBI22_B0890(arcB)	BSVBI22_B0892	0	AsnC family transcriptional regulator
BSW	IY71_15485	IY71_15480	IY71_14635(putA)	IY71_15485 IY71_15480	IY71_15490	0	AsnC family transcriptional regulator
BSG	IY72_15435	IY72_15430	IY72_14590(putA)	IY72_15435 IY72_15430	IY72_15440	0	AsnC family transcriptional regulator
BSK	BCA52141_II1765	BCA52141_II1767	BCA52141_II0191	BCA52141_II1765 BCA52141_II1767	BCA52141_II1763	0	AsnC family transcriptional regulator
BCAS	DA85_14775	DA85_14770	DA85_13925(putA)	DA85_14775 DA85_14770	DA85_14780	0	AsnC family transcriptional regulator
BMR	BMI_II894(rocF)	BMI_II893(arcB)	BMI_II715	BMI_II894(rocF) BMI_II893(arcB)	BMI_II895	0	transcriptional regulator, AsnC family
BPP	BPI_II956(rocF)	BPI_II955(arcB)	BPI_II775(putA)	BPI_II956(rocF) BPI_II955(arcB)	BPI_II957	0	transcriptional regulator, AsnC family
BCET	V910_200392	V910_200393(arcB)	V910_200546	V910_200392 V910_200393(arcB)	V910_200391	0	AsnC family transcriptional regulator
BCEE	V568_200441	V568_200442(arcB)	V568_200622	V568_200441 V568_200442(arcB)	V568_200440	0	AsnC family transcriptional regulator
BRU	BFS01_12010	BFS01_12015	BFS01_12845(putA)	BFS01_12010 BFS01_12015	BFS01_12005	0	AsnC family transcriptional regulator
BRJ	BKD03_02075	BKD03_02080	BKD03_04365(putA)	BKD03_02075 BKD03_02080	BKD03_02070	0	AsnC family transcriptional regulator
OIN	IAR37_12080(rocF)	IAR37_12075	IAR37_17075(putA)	IAR37_12080(rocF) IAR37_12075	IAR37_12085	0	Lrp/AsnC family transcriptional regulator
BIO	BR141012304_20119	BR141012304_20120(arcB)	BR141012304_20534	BR141012304_20119 BR141012304_20120(arcB)	BR141012304_20118	0	Leucine-responsive regulatory protein
OAN	Oant_1470	Oant_1471	Oant_3846	Oant_1470 Oant_1471	Oant_1469	0	putative transcriptional regulator, AsnC family
OPS	A8A54_07605 A8A54_13475	A8A54_07600 A8A54_10655	A8A54_14735(putA)	A8A54_07605 A8A54_07600	A8A54_07610	0	AsnC family transcriptional regulator
PSCQ	KHQ08_04130 KHQ08_08130(rocF)	KHQ08_08135	KHQ08_11150(putA)	KHQ08_08130(rocF) KHQ08_08135	KHQ08_08125	0	Lrp/AsnC family transcriptional regulator
BOP	AXW83_18095	AXW83_18090	AXW83_14225	AXW83_18095 AXW83_18090	AXW83_18100	0	AsnC family transcriptional regulator
APRA	G3A50_10950(rocF)	G3A50_10955	G3A50_19160(putA)	G3A50_10950(rocF) G3A50_10955	G3A50_10945	0	Lrp/AsnC family transcriptional regulator
MNO	Mnod_1215	Mnod_1216	Mnod_1441	Mnod_1215 Mnod_1216	Mnod_1214	0	transcriptional regulator, AsnC family
MAQU	Maq22A_c19660(speB)	Maq22A_c19655	Maq22A_c20680(putA)	Maq22A_c19660(speB) Maq22A_c19655	Maq22A_c19665	0	AsnC family transcriptional regulator
MTEA	DK419_24155(rocF)	DK419_24160	DK419_05855	DK419_24155(rocF) DK419_24160	DK419_24150	0	AsnC family transcriptional regulator
MIND	mvi_29570	mvi_29560	mvi_39960(putA)	mvi_29570 mvi_29560	mvi_29580	0	AsnC family transcriptional regulator
MIV	C4E04_14935(rocF)	C4E04_14940	C4E04_02165	C4E04_14935(rocF) C4E04_14940	C4E04_14930	0	AsnC family transcriptional regulator
MICO	GDR74_05810(rocF)	GDR74_05805	GDR74_02605(putA)	GDR74_05810(rocF) GDR74_05805	GDR74_05815	0	AsnC family transcriptional regulator
DEA	FPZ08_06060(rocF)	FPZ08_06065	FPZ08_02580(putA)	FPZ08_06060(rocF) FPZ08_06065	FPZ08_06055	0	Lrp/AsnC family transcriptional regulator
MMYR	MXMO3_00323	MXMO3_03094	MXMO3_00325	MXMO3_00323 MXMO3_00325	MXMO3_00322	0	putative HTH-type transcriptional regulator
LABR	CHH27_19715(rocF)	CHH27_19720	CHH27_24070	CHH27_19715(rocF) CHH27_19720	CHH27_19710	0	AsnC family transcriptional regulator
LABP	FJ695_03915(rocF)	FJ695_03920	FJ695_00790(putA)	FJ695_03915(rocF) FJ695_03920	FJ695_03910	0	Lrp/AsnC family transcriptional regulator
LAGG	B0E33_12170	B0E33_12165	B0E33_07995	B0E33_12170 B0E33_12165	B0E33_12175	0	AsnC family transcriptional regulator
SIL	SPO2119(rocF)	SPO2121(arcB)	SPO3010(putA)	SPO2119(rocF) SPO2121(arcB)	SPO2118	0	transcriptional regulator, AsnC family
SIT	TM1040_1165	TM1040_1163	TM1040_1695	TM1040_1165 TM1040_1163	TM1040_1166	0	transcriptional regulator, AsnC family
RUA	D1823_07000(rocF) D1823_10625(speB)	D1823_07010	D1823_00285(putA)	D1823_07000(rocF) D1823_07010	D1823_06995	0	Lrp/AsnC family transcriptional regulator
PGA	PGA1_c16370(arcA)	PGA1_c16390(arcB)	PGA1_c11750(putA)	PGA1_c16370(arcA) PGA1_c16390(arcB)	PGA1_c16360	0	putative transriptional regulator, AsnC family
PGL	PGA2_c16200(arcA)	PGA2_c16220(arcB)	PGA2_c11580(putA)	PGA2_c16200(arcA) PGA2_c16220(arcB)	PGA2_c16190	0	putative transriptional regulator, AsnC family
PGD	Gal_01092 Gal_01706	Gal_01704	Gal_02304	Gal_01706 Gal_01704	Gal_01707	0	Transcriptional regulator
PHP	PhaeoP97_01645(arcA)	PhaeoP97_01647(arcB)	PhaeoP97_01170(putA)	PhaeoP97_01645(arcA) PhaeoP97_01647(arcB)	PhaeoP97_01644	0	putative transriptional regulator, AsnC family
PPIC	PhaeoP14_01539(arcA)	PhaeoP14_01541(arcB)	PhaeoP14_01094(putA)	PhaeoP14_01539(arcA) PhaeoP14_01541(arcB)	PhaeoP14_01538	0	putative transriptional regulator, AsnC family
PHQ	D1820_04160(rocF)	D1820_04170	D1820_01635(putA)	D1820_04160(rocF) D1820_04170	D1820_04155	0	Lrp/AsnC family transcriptional regulator
OAT	OAN307_c23970(arcA)	OAN307_c23960(arcB2)	OAN307_c34340(putA)	OAN307_c23970(arcA) OAN307_c23960(arcB2)	OAN307_c23980	0	AsnC family transcriptional regulator
OAR	OA238_c21320(arcA)	OA238_c21340(arcB)	OA238_c09670(putA)	OA238_c21320(arcA) OA238_c21340(arcB)	OA238_c21310	0	putative AsnC family transcriptional regulator
OTM	OSB_15210(arcA)	OSB_15220(rapL_3)	OSB_08450(putA)	OSB_15210(arcA) OSB_15220(rapL_3)	OSB_15200	0	DNA-binding transcriptional regulator AsnC
OCT	FTO60_07380(rocF)	FTO60_07375	FTO60_11525(putA)	FTO60_07380(rocF) FTO60_07375	FTO60_07385	0	Lrp/AsnC family transcriptional regulator
LMD	METH_08485	METH_08475	METH_06650	METH_08485 METH_08475	METH_08490	0	AsnC family transcriptional regulator
LEJ	ETW24_09795(rocF)	ETW24_09785	ETW24_11850(putA)	ETW24_09795(rocF) ETW24_09785	ETW24_09800	0	Lrp/AsnC family transcriptional regulator
LAQU	R2C4_08720(rocF)	R2C4_08710	R2C4_10725(putA)	R2C4_08720(rocF) R2C4_08710	R2C4_08725	0	Lrp/AsnC family transcriptional regulator
CMAR	IMCC12053_1021	IMCC12053_1020	IMCC12053_2757	IMCC12053_1021 IMCC12053_1020	IMCC12053_1022	0	transcriptional regulator, AsnC family
CEH	CEW89_03535(rocF)	CEW89_03540	CEW89_05450	CEW89_03535(rocF) CEW89_03540	CEW89_03530	0	AsnC family transcriptional regulator
YPAC	CEW88_14110(rocF)	CEW88_14105	CEW88_11680	CEW88_14110(rocF) CEW88_14105	CEW88_14115	0	AsnC family transcriptional regulator
YAN	AYJ57_16310 AYJ57_17585	AYJ57_16315	AYJ57_04970	AYJ57_16310 AYJ57_16315	AYJ57_16305	0	AsnC family transcriptional regulator
SUAM	BOO69_09395	BOO69_09400	BOO69_12495	BOO69_09395 BOO69_09400	BOO69_09390	0	AsnC family transcriptional regulator
SULZ	C1J03_13165(rocF)	C1J03_13170	C1J03_07420	C1J03_13165(rocF) C1J03_13170	C1J03_13160	0	AsnC family transcriptional regulator
SULI	C1J05_09245(rocF)	C1J05_09240	C1J05_14810	C1J05_09245(rocF) C1J05_09240	C1J05_09250	0	AsnC family transcriptional regulator
SPOT	G6548_09165(rocF)	G6548_09160 G6548_16485	G6548_12375(putA)	G6548_09165(rocF) G6548_09160	G6548_09170	0	Lrp/AsnC family transcriptional regulator
SMED	JNX03_03630(rocF)	JNX03_03620	JNX03_00950(putA)	JNX03_03630(rocF) JNX03_03620	JNX03_03635	0	Lrp/AsnC family transcriptional regulator
SPSE	SULPSESMR1_01738(arcA)	SULPSESMR1_01739(arcB)	SULPSESMR1_02083(putA)	SULPSESMR1_01738(arcA) SULPSESMR1_01739(arcB)	SULPSESMR1_01737	0	regulatory protein AsnC
RMM	ROSMUCSMR3_04004(arcA)	ROSMUCSMR3_04003	ROSMUCSMR3_03259(putA)	ROSMUCSMR3_04004(arcA) ROSMUCSMR3_04003	ROSMUCSMR3_04005	0	leucine-responsive regulatory protein
ROK	RAK1035_2840	RAK1035_2839	RAK1035_2147	RAK1035_2840 RAK1035_2839	RAK1035_2841	0	Transcriptional regulator, AsnC family
RID	RIdsm_02487(arcA_1)	RIdsm_02486	RIdsm_01490(putA_1) RIdsm_03550(putA_2)	RIdsm_02487(arcA_1) RIdsm_02486	RIdsm_02488	0	Leucine-responsive regulatory protein
ROM	EI983_07455(rocF)	EI983_07450 EI983_15425	EI983_11915(putA)	EI983_07455(rocF) EI983_07450	EI983_07460	0	Lrp/AsnC family transcriptional regulator
THAA	CFI11_10540(rocF)	CFI11_10535	CFI11_07930 CFI11_09310	CFI11_10540(rocF) CFI11_10535	CFI11_10545	0	AsnC family transcriptional regulator
TGL	HFZ77_13090(rocF)	HFZ77_13085	HFZ77_18470(putA)	HFZ77_13090(rocF) HFZ77_13085	HFZ77_13095	0	Lrp/AsnC family transcriptional regulator
HAT	RC74_17165	RC74_17170	RC74_10255	RC74_17165 RC74_17170	RC74_17160	0	AsnC family transcriptional regulator
RCP	RCAP_rcc02114(arcA)	RCAP_rcc02113(arcB1)	RCAP_rcc02647(putA)	RCAP_rcc02114(arcA) RCAP_rcc02113(arcB1)	RCAP_rcc02115	0	transcriptional regulator, AsnC/Lrp family
RBL	B6K69_11060	B6K69_11065	B6K69_05680	B6K69_11060 B6K69_11065	B6K69_11055	0	AsnC family transcriptional regulator
PTP	RCA23_c24400(arcA)	RCA23_c24410(arcB)	RCA23_c24420(putA)	RCA23_c24400(arcA) RCA23_c24410(arcB) RCA23_c24420(putA)	RCA23_c24390	0	transcriptional regulator, AsnC family
RMB	K529_007550	K529_007560	K529_015575	K529_007550 K529_007560	K529_007545	0	AsnC family transcriptional regulator
RBZ	B9057_07225	B9057_07230	B9057_02080	B9057_07225 B9057_07230	B9057_07220	0	AsnC family transcriptional regulator
THW	BMG03_14395	BMG03_14400	BMG03_11880	BMG03_14395 BMG03_14400	BMG03_14390	0	AsnC family transcriptional regulator
TEC	AKL02_013745(rocF)	AKL02_013750	AKL02_011415(putA)	AKL02_013745(rocF) AKL02_013750	AKL02_013740	0	Lrp/AsnC family transcriptional regulator
LVS	LOKVESSMR4R_01473(arcA)	LOKVESSMR4R_01472(arcB)	LOKVESSMR4R_02637(putA)	LOKVESSMR4R_01473(arcA) LOKVESSMR4R_01472(arcB)	LOKVESSMR4R_01474	0	regulatory protein AsnC
RBG	BG454_17040(rocF)	BG454_17045	BG454_02155	BG454_17040(rocF) BG454_17045	BG454_17035	0	Lrp/AsnC family transcriptional regulator
GFU	KM031_16130(rocF)	KM031_16125	KM031_01885(putA)	KM031_16130(rocF) KM031_16125	KM031_16135	0	Lrp/AsnC family transcriptional regulator
SEDI	EBB79_11995(rocF)	EBB79_12005	EBB79_13455(putA)	EBB79_11995(rocF) EBB79_12005	EBB79_11990	0	Lrp/AsnC family transcriptional regulator
HML	HmaOT1_18185(rocF)	HmaOT1_18180	HmaOT1_05335(putA)	HmaOT1_18185(rocF) HmaOT1_18180	HmaOT1_18190	0	Lrp/AsnC family transcriptional regulator
PSEB	EOK75_13895(rocF)	EOK75_13900	EOK75_19190(putA)	EOK75_13895(rocF) EOK75_13900	EOK75_13890	0	Lrp/AsnC family transcriptional regulator
LIT	FPZ52_18490(rocF)	FPZ52_18485	FPZ52_13945(putA)	FPZ52_18490(rocF) FPZ52_18485	FPZ52_18495	0	Lrp/AsnC family transcriptional regulator
PAED	G5B38_01535(rocF)	G5B38_01525	G5B38_07360(putA)	G5B38_01535(rocF) G5B38_01525	G5B38_01540	0	Lrp/AsnC family transcriptional regulator
PAMO	BAR1_06900 BAR1_08710(rocF)	BAR1_08715	BAR1_04040(putA) BAR1_11575	BAR1_08710(rocF) BAR1_08715	BAR1_08705	0	Lrp/AsnC family transcriptional regulator
CACT	HZ995_15420(rocF)	HZ995_15425	HZ995_00225(putA)	HZ995_15420(rocF) HZ995_15425	HZ995_15415	0	Lrp/AsnC family transcriptional regulator
THAS	C6Y53_00120(rocF)	C6Y53_00125	C6Y53_17235(putA)	C6Y53_00120(rocF) C6Y53_00125	C6Y53_00115	0	Lrp/AsnC family transcriptional regulator
CMAG	CBW24_15770	CBW24_15765	CBW24_02165	CBW24_15770 CBW24_15765	CBW24_15775	0	AsnC family transcriptional regulator
SMAG	AN936_11740 AN936_15450	AN936_15455	AN936_18820	AN936_15450 AN936_15455	AN936_15460	0	AsnC family transcriptional regulator
SMAZ	LH19_02830 LH19_12970	LH19_02825	LH19_22700	LH19_02830 LH19_02825	LH19_02820	0	AsnC family transcriptional regulator
SWI	Swit_1051	Swit_1052	Swit_1114	Swit_1051 Swit_1052	Swit_1050	0	transcriptional regulator, AsnC family
AMV	ACMV_19450(arcA)	ACMV_19460(arcB)	ACMV_08520(putA)	ACMV_19450(arcA) ACMV_19460(arcB)	ACMV_19440	0	AsnC family transcriptional regulator
AZL	AZL_b04890(arg)	AZL_b04900(ocd)	AZL_e01380(putA)	AZL_b04890(arg) AZL_b04900(ocd)	AZL_b04880	0	transcriptional regulator
ALI	AZOLI_p20521(arcA)	AZOLI_p20520(ocd)	AZOLI_p50322(putA)	AZOLI_p20521(arcA) AZOLI_p20520(ocd)	AZOLI_p20522	0	Transcription regulator (AsnC family)
ATI	AL072_26785	AL072_26780	AL072_30085(putA)	AL072_26785 AL072_26780	AL072_26790	0	AsnC family transcriptional regulator
AZZ	DEW08_26480(rocF)	DEW08_26475	DEW08_26270(putA)	DEW08_26480(rocF) DEW08_26475	DEW08_26485	0	AsnC family transcriptional regulator
Organism_code	ec:3.5.3.1_gene(s)	ec:4.3.1.12_gene(s)	ec:1.14.11.2_gene(s)	Operon	Regulator	Regulator_score	Regulator_annotation
RHY	RD110_02885	RD110_02890	RD110_07525	RD110_02885 RD110_02890	RD110_02895	0	AsnC family transcriptional regulator
POS	DT070_08175(rocF)	DT070_08180	DT070_11740	DT070_08175(rocF) DT070_08180	DT070_08185	0	Lrp/AsnC family transcriptional regulator
POO	F7R28_01245(rocF)	F7R28_01240	F7R28_18855	F7R28_01245(rocF) F7R28_01240	F7R28_01235	0	AsnC family transcriptional regulator
AAV	Aave_0120	Aave_0121	Aave_1171	Aave_0120 Aave_0121	Aave_0122	0	transcriptional regulator, AsnC family
AAA	Acav_0153	Acav_0154	Acav_1184	Acav_0153 Acav_0154	Acav_0155	0	transcriptional regulator, AsnC family
CAQT	KAQ61_08010(rocF)	KAQ61_08015	KAQ61_01865	KAQ61_08010(rocF) KAQ61_08015	KAQ61_08020	0	Lrp/AsnC family transcriptional regulator
CODO	LAD35_09235(rocF)	LAD35_09240	LAD35_16225	LAD35_09235(rocF) LAD35_09240	LAD35_09245	0	Lrp/AsnC family transcriptional regulator
NOK	FAY22_04190(rocF)	FAY22_04195	FAY22_08405	FAY22_04190(rocF) FAY22_04195	FAY22_04200	0	Lrp/AsnC family transcriptional regulator
AON	DEH84_05110(rocF)	DEH84_05115	DEH84_09730	DEH84_05110(rocF) DEH84_05115	DEH84_05120	0	AsnC family transcriptional regulator
SEDI	EBB79_11995(rocF)	EBB79_12005	EBB79_11460	EBB79_11995(rocF) EBB79_12005	EBB79_11990	0	Lrp/AsnC family transcriptional regulator
SMAG	AN936_11740 AN936_15450	AN936_15455	AN936_11640	AN936_15450 AN936_15455	AN936_15460	0	AsnC family transcriptional regulator
SMAZ	LH19_02830 LH19_12970	LH19_02825	LH19_12780	LH19_02830 LH19_02825	LH19_02820	0	AsnC family transcriptional regulator
SWI	Swit_1051	Swit_1052	Swit_2573	Swit_1051 Swit_1052	Swit_1050	0	transcriptional regulator, AsnC family
Organism_code	ec:3.5.3.1_gene(s)	ec:4.3.1.12_gene(s)	ec:1.14.11.57_gene(s)	Operon	Regulator	Regulator_score	Regulator_annotation
AMIM	MIM_c40270	MIM_c40550(arcB)	MIM_c00990(ectD1)	MIM_c40270 MIM_c40550(arcB)	MIM_c40560	0	transcriptional regulator, AsnC family
POS	DT070_08175(rocF)	DT070_08180	DT070_00515	DT070_08175(rocF) DT070_08180	DT070_08185	0	Lrp/AsnC family transcriptional regulator
POO	F7R28_01245(rocF)	F7R28_01240	F7R28_08935	F7R28_01245(rocF) F7R28_01240	F7R28_01235	0	AsnC family transcriptional regulator
HHT	F506_14340	F506_14345	F506_06170	F506_14340 F506_14345	F506_14350	0	AsnC family transcriptional regulator
SMAG	AN936_11740 AN936_15450	AN936_15455	AN936_03180	AN936_15450 AN936_15455	AN936_15460	0	AsnC family transcriptional regulator
SMAZ	LH19_02830 LH19_12970	LH19_02825	LH19_18060	LH19_02830 LH19_02825	LH19_02820	0	AsnC family transcriptional regulator
AMV	ACMV_19450(arcA)	ACMV_19460(arcB)	ACMV_16040	ACMV_19450(arcA) ACMV_19460(arcB)	ACMV_19440	0	AsnC family transcriptional regulator
Organism_code	ec:3.5.3.1_gene(s)	ec:4.3.1.12_gene(s)	ec:5.1.1.4_gene(s)	Operon	Regulator	Regulator_score	Regulator_annotation
HHT	F506_14340	F506_14345	F506_21365	F506_14340 F506_14345	F506_14350	0	AsnC family transcriptional regulator
HEE	hmeg3_14345(rocF)	hmeg3_14350	hmeg3_22525	hmeg3_14345(rocF) hmeg3_14350	hmeg3_14355	0	Lrp/AsnC family transcriptional regulator
HHF	E2K99_00315(rocF)	E2K99_00310	E2K99_01135 E2K99_23340	E2K99_00315(rocF) E2K99_00310	E2K99_00305	0	Lrp/AsnC family transcriptional regulator
UPV	EJN92_13855(rocF)	EJN92_13860	EJN92_04885	EJN92_13855(rocF) EJN92_13860	EJN92_13865	0	Lrp/AsnC family transcriptional regulator
UPI	EJG51_016295(rocF)	EJG51_016300	EJG51_008465	EJG51_016295(rocF) EJG51_016300	EJG51_016305	0	Lrp/AsnC family transcriptional regulator
MOP	Mesop_0460 Mesop_3029 Mesop_6203	Mesop_3028 Mesop_6204	Mesop_2812	Mesop_3029 Mesop_3028	Mesop_3030	0	transcriptional regulator, AsnC family
MAM	Mesau_00626 Mesau_02785 Mesau_05672	Mesau_02624 Mesau_02786 Mesau_05673	Mesau_00178	Mesau_02785 Mesau_02786	Mesau_02784	0	transcriptional regulator
MERD	EB233_02220 EB233_27115(rocF)	EB233_27110	EB233_26720	EB233_27115(rocF) EB233_27110	EB233_27120	0	Lrp/AsnC family transcriptional regulator
MESR	FGU64_16080 FGU64_20120(rocF)	FGU64_20125	FGU64_15360	FGU64_20120(rocF) FGU64_20125	FGU64_20115	0	Lrp/AsnC family transcriptional regulator
HOE	IMCC20628_03340	IMCC20628_03341	IMCC20628_02167 IMCC20628_03825	IMCC20628_03340 IMCC20628_03341	IMCC20628_03339	0	transcriptional regulator
NIY	FQ775_13320(rocF)	FQ775_13315	FQ775_10295	FQ775_13320(rocF) FQ775_13315	FQ775_13325	0	Lrp/AsnC family transcriptional regulator
BOP	AXW83_18095	AXW83_18090	AXW83_19965	AXW83_18095 AXW83_18090	AXW83_18100	0	AsnC family transcriptional regulator
APRA	G3A50_10950(rocF)	G3A50_10955	G3A50_09720 G3A50_20195 G3A50_21160 G3A50_21185 G3A50_21200	G3A50_10950(rocF) G3A50_10955	G3A50_10945	0	Lrp/AsnC family transcriptional regulator
MNO	Mnod_1215	Mnod_1216	Mnod_3966 Mnod_3975	Mnod_1215 Mnod_1216	Mnod_1214	0	transcriptional regulator, AsnC family
OAT	OAN307_c23970(arcA)	OAN307_c23960(arcB2)	OAN307_c00100	OAN307_c23970(arcA) OAN307_c23960(arcB2)	OAN307_c23980	0	AsnC family transcriptional regulator
LEJ	ETW24_09795(rocF)	ETW24_09785	ETW24_13680	ETW24_09795(rocF) ETW24_09785	ETW24_09800	0	Lrp/AsnC family transcriptional regulator
LAQU	R2C4_08720(rocF)	R2C4_08710	R2C4_05270	R2C4_08720(rocF) R2C4_08710	R2C4_08725	0	Lrp/AsnC family transcriptional regulator
SULI	C1J05_09245(rocF)	C1J05_09240	C1J05_14485	C1J05_09245(rocF) C1J05_09240	C1J05_09250	0	AsnC family transcriptional regulator
RID	RIdsm_02487(arcA_1)	RIdsm_02486	RIdsm_03504	RIdsm_02487(arcA_1) RIdsm_02486	RIdsm_02488	0	Leucine-responsive regulatory protein
ROM	EI983_07455(rocF)	EI983_07450 EI983_15425	EI983_12400	EI983_07455(rocF) EI983_07450	EI983_07460	0	Lrp/AsnC family transcriptional regulator
HAT	RC74_17165	RC74_17170	RC74_03345	RC74_17165 RC74_17170	RC74_17160	0	AsnC family transcriptional regulator
GFU	KM031_16130(rocF)	KM031_16125	KM031_15875	KM031_16130(rocF) KM031_16125	KM031_16135	0	Lrp/AsnC family transcriptional regulator
PAED	G5B38_01535(rocF)	G5B38_01525	G5B38_08255	G5B38_01535(rocF) G5B38_01525	G5B38_01540	0	Lrp/AsnC family transcriptional regulator
AZZ	DEW08_26480(rocF)	DEW08_26475	DEW08_20005	DEW08_26480(rocF) DEW08_26475	DEW08_26485	0	AsnC family transcriptional regulator
Organism_code	ec:3.5.3.1_gene(s)	ec:4.3.1.12_gene(s)	ec:6.1.1.15_gene(s)	Operon	Regulator	Regulator_score	Regulator_annotation
PCR	Pcryo_1794	Pcryo_1795	Pcryo_0463	Pcryo_1794 Pcryo_1795	Pcryo_1796	0	transcriptional regulator, AsnC family
PSO	PSYCG_09550	PSYCG_09555	PSYCG_02595	PSYCG_09550 PSYCG_09555	PSYCG_09560	0	AsnC family transcriptional regulator
PALI	A3K91_2014	A3K91_2015	A3K91_0545	A3K91_2014 A3K91_2015	A3K91_2016	0	AsnC family transcriptional regulator
PSPG	AK823_10585	AK823_10580	AK823_02775	AK823_10585 AK823_10580	AK823_10575	0	AsnC family transcriptional regulator
PSYG	AK825_10840	AK825_10835	AK825_02730	AK825_10840 AK825_10835	AK825_10830	0	AsnC family transcriptional regulator
PSYP	E5677_03340	E5677_03335	E5677_10680	E5677_03340 E5677_03335	E5677_03330	0	Lrp/AsnC family transcriptional regulator
PTX	ABW99_12320	ABW99_12315	ABW99_19015	ABW99_12320 ABW99_12315	ABW99_12310	0	AsnC family transcriptional regulator
LIMN	HKT17_02240(rocF)	HKT17_02235	HKT17_12810	HKT17_02240(rocF) HKT17_02235	HKT17_02230	0	Lrp/AsnC family transcriptional regulator
AMIM	MIM_c40270	MIM_c40550(arcB)	MIM_c29930(proS)	MIM_c40270 MIM_c40550(arcB)	MIM_c40560	0	transcriptional regulator, AsnC family
PARK	LSG25_08500(rocF)	LSG25_08505	LSG25_20330	LSG25_08500(rocF) LSG25_08505	LSG25_08510	0	Lrp/AsnC family transcriptional regulator
RFR	Rfer_3884	Rfer_3883	Rfer_1274	Rfer_3884 Rfer_3883	Rfer_3882	0	transcriptional regulator, AsnC family
RHY	RD110_02885	RD110_02890	RD110_19065	RD110_02885 RD110_02890	RD110_02895	0	AsnC family transcriptional regulator
RHG	EXZ61_03515(rocF)	EXZ61_03520	EXZ61_16270	EXZ61_03515(rocF) EXZ61_03520	EXZ61_03525	0	Lrp/AsnC family transcriptional regulator
PNA	Pnap_3772	Pnap_3771	Pnap_0745	Pnap_3772 Pnap_3771	Pnap_3770	0	transcriptional regulator, AsnC family
POS	DT070_08175(rocF)	DT070_08180	DT070_10500	DT070_08175(rocF) DT070_08180	DT070_08185	0	Lrp/AsnC family transcriptional regulator
POO	F7R28_01245(rocF)	F7R28_01240	F7R28_20105	F7R28_01245(rocF) F7R28_01240	F7R28_01235	0	AsnC family transcriptional regulator
AAV	Aave_0120	Aave_0121	Aave_3670	Aave_0120 Aave_0121	Aave_0122	0	transcriptional regulator, AsnC family
AAA	Acav_0153	Acav_0154	Acav_3588	Acav_0153 Acav_0154	Acav_0155	0	transcriptional regulator, AsnC family
CAQT	KAQ61_08010(rocF)	KAQ61_08015	KAQ61_00775	KAQ61_08010(rocF) KAQ61_08015	KAQ61_08020	0	Lrp/AsnC family transcriptional regulator
CODO	LAD35_09235(rocF)	LAD35_09240	LAD35_17095	LAD35_09235(rocF) LAD35_09240	LAD35_09245	0	Lrp/AsnC family transcriptional regulator
HHT	F506_14340	F506_14345	F506_00685	F506_14340 F506_14345	F506_14350	0	AsnC family transcriptional regulator
HEE	hmeg3_14345(rocF)	hmeg3_14350	hmeg3_21855	hmeg3_14345(rocF) hmeg3_14350	hmeg3_14355	0	Lrp/AsnC family transcriptional regulator
HHF	E2K99_00315(rocF)	E2K99_00310	E2K99_02120	E2K99_00315(rocF) E2K99_00310	E2K99_00305	0	Lrp/AsnC family transcriptional regulator
UPV	EJN92_13855(rocF)	EJN92_13860	EJN92_12970	EJN92_13855(rocF) EJN92_13860	EJN92_13865	0	Lrp/AsnC family transcriptional regulator
UPI	EJG51_016295(rocF)	EJG51_016300	EJG51_015470	EJG51_016295(rocF) EJG51_016300	EJG51_016305	0	Lrp/AsnC family transcriptional regulator
NOK	FAY22_04190(rocF)	FAY22_04195	FAY22_13665	FAY22_04190(rocF) FAY22_04195	FAY22_04200	0	Lrp/AsnC family transcriptional regulator
AON	DEH84_05110(rocF)	DEH84_05115	DEH84_02850	DEH84_05110(rocF) DEH84_05115	DEH84_05120	0	AsnC family transcriptional regulator
ARES	IWH25_08615(rocF) IWH25_12810	IWH25_08610	IWH25_07295	IWH25_08615(rocF) IWH25_08610	IWH25_08605	0	Lrp/AsnC family transcriptional regulator
MLN	A9174_02295 A9174_13980	A9174_13975	A9174_19255	A9174_13980 A9174_13975	A9174_13985	0	AsnC family transcriptional regulator
MOP	Mesop_0460 Mesop_3029 Mesop_6203	Mesop_3028 Mesop_6204	Mesop_3701	Mesop_3029 Mesop_3028	Mesop_3030	0	transcriptional regulator, AsnC family
MAM	Mesau_00626 Mesau_02785 Mesau_05672	Mesau_02624 Mesau_02786 Mesau_05673	Mesau_03576	Mesau_02785 Mesau_02786	Mesau_02784	0	transcriptional regulator
MESP	C1M53_04780(rocF) C1M53_10070 C1M53_20785	C1M53_04775 C1M53_19735	C1M53_24015	C1M53_04780(rocF) C1M53_04775	C1M53_04785	0	Lrp/AsnC family transcriptional regulator
MHUA	MCHK_0401(rocF) MCHK_6083	MCHK_0400	MCHK_2958	MCHK_0401(rocF) MCHK_0400	MCHK_0402	0	AsnC family transcriptional regulator
MJR	EB229_02335 EB229_14095(rocF) EB229_26960	EB229_14090	EB229_19550	EB229_14095(rocF) EB229_14090	EB229_14100	0	Lrp/AsnC family transcriptional regulator
MERD	EB233_02220 EB233_27115(rocF)	EB233_27110	EB233_16910	EB233_27115(rocF) EB233_27110	EB233_27120	0	Lrp/AsnC family transcriptional regulator
MESR	FGU64_16080 FGU64_20120(rocF)	FGU64_20125	FGU64_05565	FGU64_20120(rocF) FGU64_20125	FGU64_20115	0	Lrp/AsnC family transcriptional regulator
HOE	IMCC20628_03340	IMCC20628_03341	IMCC20628_01670	IMCC20628_03340 IMCC20628_03341	IMCC20628_03339	0	transcriptional regulator
NIY	FQ775_13320(rocF)	FQ775_13315	FQ775_22165	FQ775_13320(rocF) FQ775_13315	FQ775_13325	0	Lrp/AsnC family transcriptional regulator
NKI	KW403_04500(rocF)	KW403_04495	KW403_16080	KW403_04500(rocF) KW403_04495	KW403_04505	0	Lrp/AsnC family transcriptional regulator
KMN	HW532_09410(rocF)	HW532_09415	HW532_01170	HW532_09410(rocF) HW532_09415	HW532_09405	0	Lrp/AsnC family transcriptional regulator
EAH	FA04_09955 FA04_16300 FA04_26515 FA04_28085	FA04_22405 FA04_28080	FA04_05110	FA04_28085 FA04_28080	FA04_28090	0	AsnC family transcriptional regulator
ARA	Arad_12252 Arad_12253 Arad_14153(rocF) Arad_4276(rocF)	Arad_10025(ocdch2) Arad_14151	Arad_1870(proS)	Arad_12252 Arad_12253	Arad_12251	0	transcriptional regulatory protein
AGR	AGROH133_12681	AGROH133_12682	AGROH133_05706(proS)	AGROH133_12681 AGROH133_12682	AGROH133_12679	0	transcriptional regulator, AsnC family
ATF	Ach5_37890(arcA)	Ach5_37900(ocd) Ach5_51550	Ach5_11890(proS)	Ach5_37890(arcA) Ach5_37900(ocd)	Ach5_37880	0	AsnC family transcriptional regulator
ARO	B0909_06140 B0909_17720(rocF)	B0909_17715 B0909_19190	B0909_06965	B0909_17720(rocF) B0909_17715	B0909_17725	0	Lrp/AsnC family transcriptional regulator
ALF	CFBP5473_20465(rocF) CFBP5473_23925(rocF)	CFBP5473_20470 CFBP5473_23915	CFBP5473_09140	CFBP5473_20465(rocF) CFBP5473_20470	CFBP5473_20460	0	Lrp/AsnC family transcriptional regulator
AVI	Avi_5977(rocF)	Avi_5979(ocd)	Avi_1739(proS)	Avi_5977(rocF) Avi_5979(ocd)	Avi_5976	0	transcriptional regulator AsnC family
RIR	BN877_II1135(arcA)	BN877_II1136(arcB)	BN877_I1268(proS)	BN877_II1135(arcA) BN877_II1136(arcB)	BN877_II1134	0	Transcriptional regulator
RPUS	CFBP5875_19545(rocF)	CFBP5875_19550	CFBP5875_05340	CFBP5875_19545(rocF) CFBP5875_19550	CFBP5875_19540	0	Lrp/AsnC family transcriptional regulator
ROY	G3A56_22230(rocF)	G3A56_21215 G3A56_22235	G3A56_04465	G3A56_22230(rocF) G3A56_22235	G3A56_22225	0	Lrp/AsnC family transcriptional regulator
NGL	RG1141_PA09870	RG1141_PA09880	RG1141_CH11980	RG1141_PA09870 RG1141_PA09880	RG1141_PA09860	0	Transcriptional regulator, AsnC family
NGG	RG540_PA08700	RG540_PA08710	RG540_CH12250	RG540_PA08700 RG540_PA08710	RG540_PA08690	0	Transcriptional regulator, AsnC family
NEN	NCHU2750_47110(arcA) NCHU2750_55540(arcA)	NCHU2750_47100(ocd) NCHU2750_55520(ocd)	NCHU2750_12910(proS)	NCHU2750_47110(arcA) NCHU2750_47100(ocd)	NCHU2750_47120	0	AsnC family transcriptional regulator
RHT	NT26_3752(arcB) NT26_p20008(dcsB)	NT26_3751(arcB)	NT26_1285(proS)	NT26_3752(arcB) NT26_3751(arcB)	NT26_3753	0	Transcriptional regulator, AsnC family
RFV	RFYW14_03636	RFYW14_03635	RFYW14_01452	RFYW14_03636 RFYW14_03635	RFYW14_03637	0	Lrp/AsnC family transcriptional regulator
SHZ	shn_29370	shn_29375	shn_07105	shn_29370 shn_29375	shn_29365	0	AsnC family transcriptional regulator
SZO	K8M09_20755(rocF)	K8M09_20750(ocd)	K8M09_06310	K8M09_20755(rocF) K8M09_20750(ocd)	K8M09_20760	0	Lrp/AsnC family transcriptional regulator
ABAW	D5400_18025(rocF)	D5400_18020	D5400_14510	D5400_18025(rocF) D5400_18020	D5400_18030	0	Lrp/AsnC family transcriptional regulator
BME	BMEII0396	BMEII0397	BMEI1140	BMEII0396 BMEII0397	BMEII0395	0	transcriptional regulatory protein, asnc family
BMZ	BM28_B0864	BM28_B0863	BM28_A0833(proS)	BM28_B0864 BM28_B0863	BM28_B0865	0	AsnC family transcriptional regulator
BMG	BM590_B0863	BM590_B0862	BM590_A0830	BM590_B0863 BM590_B0862	BM590_B0864	0	AsnC family transcriptional regulator
BMW	BMNI_II0837	BMNI_II0836	BMNI_I0812	BMNI_II0837 BMNI_II0836	BMNI_II0838	0	AsnC family transcriptional regulator
BMF	BAB2_0337(rocF)	BAB2_0338	BAB1_0842	BAB2_0337(rocF) BAB2_0338	BAB2_0336	0	Bacterial regulatory proteins, AsnC family:Binding-protein-dependent transport systems inner membrane component:Bacterial reg...
BMB	BruAb2_0333(rocF)	BruAb2_0334(arcB)	BruAb1_0836(proS)	BruAb2_0333(rocF) BruAb2_0334(arcB)	BruAb2_0332	0	transcriptional regulator, AsnC family
BMC	BAbS19_II03190	BAbS19_II03200	BAbS19_I07840	BAbS19_II03190 BAbS19_II03200	BAbS19_II03180	0	transcriptional regulator, AsnC family
BAA	BAA13334_II00770	BAA13334_II00772	BAA13334_I02658	BAA13334_II00770 BAA13334_II00772	BAA13334_II00768	0	AsnC family transcriptional regulator
BMS	BRA0900(rocF)	BRA0899(arcB)	BR0822(proS)	BRA0900(rocF) BRA0899(arcB)	BRA0901	0	transcriptional regulator, AsnC family
BSI	BS1330_II0892(rocF)	BS1330_II0891(arcB)	BS1330_I0818(proS)	BS1330_II0892(rocF) BS1330_II0891(arcB)	BS1330_II0893	0	AsnC family transcriptional regulator
BSF	BSS2_II0852(rocF)	BSS2_II0851(arcB)	BSS2_I0804(proS)	BSS2_II0852(rocF) BSS2_II0851(arcB)	BSS2_II0853	0	AsnC family transcriptional regulator
BSUI	BSSP1_II0845(rocF)	BSSP1_II0844	BSSP1_I0883(proS)	BSSP1_II0845(rocF) BSSP1_II0844	BSSP1_II0846	0	Transcriptional regulator, AsnC family
BSUP	BSPT1_II0842(rocF)	BSPT1_II0841	BSPT1_I0895(proS)	BSPT1_II0842(rocF) BSPT1_II0841	BSPT1_II0843	0	Transcriptional regulator, AsnC family
BSUV	BSPT2_II0843	BSPT2_II0842	BSPT2_I0882(proS)	BSPT2_II0843 BSPT2_II0842	BSPT2_II0844	0	Transcriptional regulator, AsnC family
BSUC	BSSP2_II0854(rocF)	BSSP2_II0853	BSSP2_I0833(proS)	BSSP2_II0854(rocF) BSSP2_II0853	BSSP2_II0855	0	Transcriptional regulator, AsnC family
BSV	BSVBI22_B0891(rocF)	BSVBI22_B0890(arcB)	BSVBI22_A0818(proS)	BSVBI22_B0891(rocF) BSVBI22_B0890(arcB)	BSVBI22_B0892	0	AsnC family transcriptional regulator
BSW	IY71_15485	IY71_15480	IY71_04110	IY71_15485 IY71_15480	IY71_15490	0	AsnC family transcriptional regulator
BSG	IY72_15435	IY72_15430	IY72_03840	IY72_15435 IY72_15430	IY72_15440	0	AsnC family transcriptional regulator
BOV	BOV_A0843(rocF)	BOV_A0842(arcB)	BOV_0816(proS)	BOV_A0843(rocF) BOV_A0842(arcB)	BOV_A0844	0	transcriptional regulator, AsnC family
BSK	BCA52141_II1765	BCA52141_II1767	BCA52141_I0414	BCA52141_II1765 BCA52141_II1767	BCA52141_II1763	0	AsnC family transcriptional regulator
BCAS	DA85_14775	DA85_14770	DA85_03910	DA85_14775 DA85_14770	DA85_14780	0	AsnC family transcriptional regulator
BMR	BMI_II894(rocF)	BMI_II893(arcB)	BMI_I822(proS)	BMI_II894(rocF) BMI_II893(arcB)	BMI_II895	0	transcriptional regulator, AsnC family
BPP	BPI_II956(rocF)	BPI_II955(arcB)	BPI_I861(proS)	BPI_II956(rocF) BPI_II955(arcB)	BPI_II957	0	transcriptional regulator, AsnC family
BCET	V910_200392	V910_200393(arcB)	V910_101155	V910_200392 V910_200393(arcB)	V910_200391	0	AsnC family transcriptional regulator
BCEE	V568_200441	V568_200442(arcB)	V568_101296	V568_200441 V568_200442(arcB)	V568_200440	0	AsnC family transcriptional regulator
BRU	BFS01_12010	BFS01_12015	BFS01_03995	BFS01_12010 BFS01_12015	BFS01_12005	0	AsnC family transcriptional regulator
BRJ	BKD03_02075	BKD03_02080	BKD03_06850	BKD03_02075 BKD03_02080	BKD03_02070	0	AsnC family transcriptional regulator
OIN	IAR37_12080(rocF)	IAR37_12075	IAR37_07505	IAR37_12080(rocF) IAR37_12075	IAR37_12085	0	Lrp/AsnC family transcriptional regulator
BIO	BR141012304_20119	BR141012304_20120(arcB)	BR141012304_11834(proS)	BR141012304_20119 BR141012304_20120(arcB)	BR141012304_20118	0	Leucine-responsive regulatory protein
OAN	Oant_1470	Oant_1471	Oant_2405	Oant_1470 Oant_1471	Oant_1469	0	putative transcriptional regulator, AsnC family
OPS	A8A54_07605 A8A54_13475	A8A54_07600 A8A54_10655	A8A54_03675	A8A54_07605 A8A54_07600	A8A54_07610	0	AsnC family transcriptional regulator
PSCQ	KHQ08_04130 KHQ08_08130(rocF)	KHQ08_08135	KHQ08_07780	KHQ08_08130(rocF) KHQ08_08135	KHQ08_08125	0	Lrp/AsnC family transcriptional regulator
BOP	AXW83_18095	AXW83_18090	AXW83_07035	AXW83_18095 AXW83_18090	AXW83_18100	0	AsnC family transcriptional regulator
APRA	G3A50_10950(rocF)	G3A50_10955	G3A50_19620	G3A50_10950(rocF) G3A50_10955	G3A50_10945	0	Lrp/AsnC family transcriptional regulator
MNO	Mnod_1215	Mnod_1216	Mnod_4144	Mnod_1215 Mnod_1216	Mnod_1214	0	transcriptional regulator, AsnC family
MAQU	Maq22A_c19660(speB)	Maq22A_c19655	Maq22A_c02925(proS)	Maq22A_c19660(speB) Maq22A_c19655	Maq22A_c19665	0	AsnC family transcriptional regulator
MTEA	DK419_24155(rocF)	DK419_24160	DK419_13645	DK419_24155(rocF) DK419_24160	DK419_24150	0	AsnC family transcriptional regulator
MIND	mvi_29570	mvi_29560	mvi_50290(proS)	mvi_29570 mvi_29560	mvi_29580	0	AsnC family transcriptional regulator
MIV	C4E04_14935(rocF)	C4E04_14940	C4E04_09350	C4E04_14935(rocF) C4E04_14940	C4E04_14930	0	AsnC family transcriptional regulator
MICO	GDR74_05810(rocF)	GDR74_05805	GDR74_09285	GDR74_05810(rocF) GDR74_05805	GDR74_05815	0	AsnC family transcriptional regulator
DEA	FPZ08_06060(rocF)	FPZ08_06065	FPZ08_05905	FPZ08_06060(rocF) FPZ08_06065	FPZ08_06055	0	Lrp/AsnC family transcriptional regulator
PPHR	APZ00_22325	APZ00_22330	APZ00_17590	APZ00_22325 APZ00_22330	APZ00_22320	0	AsnC family transcriptional regulator
LABR	CHH27_19715(rocF)	CHH27_19720	CHH27_06850	CHH27_19715(rocF) CHH27_19720	CHH27_19710	0	AsnC family transcriptional regulator
LABP	FJ695_03915(rocF)	FJ695_03920	FJ695_16300	FJ695_03915(rocF) FJ695_03920	FJ695_03910	0	Lrp/AsnC family transcriptional regulator
LAGG	B0E33_12170	B0E33_12165	B0E33_25580	B0E33_12170 B0E33_12165	B0E33_12175	0	AsnC family transcriptional regulator
SIL	SPO2119(rocF)	SPO2121(arcB)	SPO1121(proS)	SPO2119(rocF) SPO2121(arcB)	SPO2118	0	transcriptional regulator, AsnC family
SIT	TM1040_1165	TM1040_1163	TM1040_1852	TM1040_1165 TM1040_1163	TM1040_1166	0	transcriptional regulator, AsnC family
RUA	D1823_07000(rocF) D1823_10625(speB)	D1823_07010	D1823_01440	D1823_07000(rocF) D1823_07010	D1823_06995	0	Lrp/AsnC family transcriptional regulator
RPON	G3256_09565(rocF)	G3256_09570	G3256_04600	G3256_09565(rocF) G3256_09570	G3256_09560	0	Lrp/AsnC family transcriptional regulator
PGA	PGA1_c16370(arcA)	PGA1_c16390(arcB)	PGA1_c21420(proS)	PGA1_c16370(arcA) PGA1_c16390(arcB)	PGA1_c16360	0	putative transriptional regulator, AsnC family
PGL	PGA2_c16200(arcA)	PGA2_c16220(arcB)	PGA2_c20370(proS)	PGA2_c16200(arcA) PGA2_c16220(arcB)	PGA2_c16190	0	putative transriptional regulator, AsnC family
PGD	Gal_01092 Gal_01706	Gal_01704	Gal_01258	Gal_01706 Gal_01704	Gal_01707	0	Transcriptional regulator
PHP	PhaeoP97_01645(arcA)	PhaeoP97_01647(arcB)	PhaeoP97_02107(proS)	PhaeoP97_01645(arcA) PhaeoP97_01647(arcB)	PhaeoP97_01644	0	putative transriptional regulator, AsnC family
PPIC	PhaeoP14_01539(arcA)	PhaeoP14_01541(arcB)	PhaeoP14_01953(proS)	PhaeoP14_01539(arcA) PhaeoP14_01541(arcB)	PhaeoP14_01538	0	putative transriptional regulator, AsnC family
PHQ	D1820_04160(rocF)	D1820_04170	D1820_06165	D1820_04160(rocF) D1820_04170	D1820_04155	0	Lrp/AsnC family transcriptional regulator
OAT	OAN307_c23970(arcA)	OAN307_c23960(arcB2)	OAN307_c11610(proS)	OAN307_c23970(arcA) OAN307_c23960(arcB2)	OAN307_c23980	0	AsnC family transcriptional regulator
OAR	OA238_c21320(arcA)	OA238_c21340(arcB)	OA238_c06100(proS)	OA238_c21320(arcA) OA238_c21340(arcB)	OA238_c21310	0	putative AsnC family transcriptional regulator
OTM	OSB_15210(arcA)	OSB_15220(rapL_3)	OSB_22130(proS)	OSB_15210(arcA) OSB_15220(rapL_3)	OSB_15200	0	DNA-binding transcriptional regulator AsnC
OCT	FTO60_07380(rocF)	FTO60_07375	FTO60_04590	FTO60_07380(rocF) FTO60_07375	FTO60_07385	0	Lrp/AsnC family transcriptional regulator
LMD	METH_08485	METH_08475	METH_06240	METH_08485 METH_08475	METH_08490	0	AsnC family transcriptional regulator
LEJ	ETW24_09795(rocF)	ETW24_09785	ETW24_07435	ETW24_09795(rocF) ETW24_09785	ETW24_09800	0	Lrp/AsnC family transcriptional regulator
LAQU	R2C4_08720(rocF)	R2C4_08710	R2C4_11175	R2C4_08720(rocF) R2C4_08710	R2C4_08725	0	Lrp/AsnC family transcriptional regulator
CMAR	IMCC12053_1021	IMCC12053_1020	IMCC12053_933	IMCC12053_1021 IMCC12053_1020	IMCC12053_1022	0	transcriptional regulator, AsnC family
CEH	CEW89_03535(rocF)	CEW89_03540	CEW89_19285	CEW89_03535(rocF) CEW89_03540	CEW89_03530	0	AsnC family transcriptional regulator
YPAC	CEW88_14110(rocF)	CEW88_14105	CEW88_13670	CEW88_14110(rocF) CEW88_14105	CEW88_14115	0	AsnC family transcriptional regulator
YAN	AYJ57_16310 AYJ57_17585	AYJ57_16315	AYJ57_14575	AYJ57_16310 AYJ57_16315	AYJ57_16305	0	AsnC family transcriptional regulator
SUAM	BOO69_09395	BOO69_09400	BOO69_05245	BOO69_09395 BOO69_09400	BOO69_09390	0	AsnC family transcriptional regulator
SULZ	C1J03_13165(rocF)	C1J03_13170	C1J03_16465	C1J03_13165(rocF) C1J03_13170	C1J03_13160	0	AsnC family transcriptional regulator
SULI	C1J05_09245(rocF)	C1J05_09240	C1J05_05105	C1J05_09245(rocF) C1J05_09240	C1J05_09250	0	AsnC family transcriptional regulator
SPOT	G6548_09165(rocF)	G6548_09160 G6548_16485	G6548_06705	G6548_09165(rocF) G6548_09160	G6548_09170	0	Lrp/AsnC family transcriptional regulator
SMED	JNX03_03630(rocF)	JNX03_03620	JNX03_07690	JNX03_03630(rocF) JNX03_03620	JNX03_03635	0	Lrp/AsnC family transcriptional regulator
SPSE	SULPSESMR1_01738(arcA)	SULPSESMR1_01739(arcB)	SULPSESMR1_00674(proS)	SULPSESMR1_01738(arcA) SULPSESMR1_01739(arcB)	SULPSESMR1_01737	0	regulatory protein AsnC
TOM	BWR18_05975	BWR18_05970	BWR18_04290	BWR18_05975 BWR18_05970	BWR18_05980	0	AsnC family transcriptional regulator
RMM	ROSMUCSMR3_04004(arcA)	ROSMUCSMR3_04003	ROSMUCSMR3_03362(proS)	ROSMUCSMR3_04004(arcA) ROSMUCSMR3_04003	ROSMUCSMR3_04005	0	leucine-responsive regulatory protein
ROK	RAK1035_2840	RAK1035_2839	RAK1035_2255	RAK1035_2840 RAK1035_2839	RAK1035_2841	0	Transcriptional regulator, AsnC family
RID	RIdsm_02487(arcA_1)	RIdsm_02486	RIdsm_03393(proS)	RIdsm_02487(arcA_1) RIdsm_02486	RIdsm_02488	0	Leucine-responsive regulatory protein
ROM	EI983_07455(rocF)	EI983_07450 EI983_15425	EI983_05760	EI983_07455(rocF) EI983_07450	EI983_07460	0	Lrp/AsnC family transcriptional regulator
THAA	CFI11_10540(rocF)	CFI11_10535	CFI11_16660	CFI11_10540(rocF) CFI11_10535	CFI11_10545	0	AsnC family transcriptional regulator
TGL	HFZ77_13090(rocF)	HFZ77_13085	HFZ77_06865	HFZ77_13090(rocF) HFZ77_13085	HFZ77_13095	0	Lrp/AsnC family transcriptional regulator
HAT	RC74_17165	RC74_17170	RC74_00640	RC74_17165 RC74_17170	RC74_17160	0	AsnC family transcriptional regulator
RCP	RCAP_rcc02114(arcA)	RCAP_rcc02113(arcB1)	RCAP_rcc02464(proS)	RCAP_rcc02114(arcA) RCAP_rcc02113(arcB1)	RCAP_rcc02115	0	transcriptional regulator, AsnC/Lrp family
RBL	B6K69_11060	B6K69_11065	B6K69_16540	B6K69_11060 B6K69_11065	B6K69_11055	0	AsnC family transcriptional regulator
PTP	RCA23_c24400(arcA)	RCA23_c24410(arcB)	RCA23_c28100(proS)	RCA23_c24400(arcA) RCA23_c24410(arcB)	RCA23_c24390	0	transcriptional regulator, AsnC family
RMB	K529_007550	K529_007560	K529_004860	K529_007550 K529_007560	K529_007545	0	AsnC family transcriptional regulator
RBZ	B9057_07225	B9057_07230	B9057_05025	B9057_07225 B9057_07230	B9057_07220	0	AsnC family transcriptional regulator
THW	BMG03_14395	BMG03_14400	BMG03_13540	BMG03_14395 BMG03_14400	BMG03_14390	0	AsnC family transcriptional regulator
TEC	AKL02_013745(rocF)	AKL02_013750	AKL02_012705	AKL02_013745(rocF) AKL02_013750	AKL02_013740	0	Lrp/AsnC family transcriptional regulator
LVS	LOKVESSMR4R_01473(arcA)	LOKVESSMR4R_01472(arcB)	LOKVESSMR4R_02119(proS)	LOKVESSMR4R_01473(arcA) LOKVESSMR4R_01472(arcB)	LOKVESSMR4R_01474	0	regulatory protein AsnC
RBG	BG454_17040(rocF)	BG454_17045	BG454_11540	BG454_17040(rocF) BG454_17045	BG454_17035	0	Lrp/AsnC family transcriptional regulator
GFU	KM031_16130(rocF)	KM031_16125	KM031_15065	KM031_16130(rocF) KM031_16125	KM031_16135	0	Lrp/AsnC family transcriptional regulator
SEDI	EBB79_11995(rocF)	EBB79_12005	EBB79_13780	EBB79_11995(rocF) EBB79_12005	EBB79_11990	0	Lrp/AsnC family transcriptional regulator
HML	HmaOT1_18185(rocF)	HmaOT1_18180	HmaOT1_08625	HmaOT1_18185(rocF) HmaOT1_18180	HmaOT1_18190	0	Lrp/AsnC family transcriptional regulator
PSEB	EOK75_13895(rocF)	EOK75_13900	EOK75_00715	EOK75_13895(rocF) EOK75_13900	EOK75_13890	0	Lrp/AsnC family transcriptional regulator
LIT	FPZ52_18490(rocF)	FPZ52_18485	FPZ52_07965	FPZ52_18490(rocF) FPZ52_18485	FPZ52_18495	0	Lrp/AsnC family transcriptional regulator
PAMO	BAR1_06900 BAR1_08710(rocF)	BAR1_08715	BAR1_11005	BAR1_08710(rocF) BAR1_08715	BAR1_08705	0	Lrp/AsnC family transcriptional regulator
PSHQ	F3W81_01840 F3W81_11140(rocF)	F3W81_11135	F3W81_11865	F3W81_11140(rocF) F3W81_11135	F3W81_11145	0	AsnC family transcriptional regulator
CACT	HZ995_15420(rocF)	HZ995_15425	HZ995_12555	HZ995_15420(rocF) HZ995_15425	HZ995_15415	0	Lrp/AsnC family transcriptional regulator
THAS	C6Y53_00120(rocF)	C6Y53_00125	C6Y53_01400	C6Y53_00120(rocF) C6Y53_00125	C6Y53_00115	0	Lrp/AsnC family transcriptional regulator
CMAG	CBW24_15770	CBW24_15765	CBW24_11630	CBW24_15770 CBW24_15765	CBW24_15775	0	AsnC family transcriptional regulator
SMAG	AN936_11740 AN936_15450	AN936_15455	AN936_07900	AN936_15450 AN936_15455	AN936_15460	0	AsnC family transcriptional regulator
SMAZ	LH19_02830 LH19_12970	LH19_02825	LH19_08050	LH19_02830 LH19_02825	LH19_02820	0	AsnC family transcriptional regulator
SWI	Swit_1051	Swit_1052	Swit_2347	Swit_1051 Swit_1052	Swit_1050	0	transcriptional regulator, AsnC family
AMV	ACMV_19450(arcA)	ACMV_19460(arcB)	ACMV_09480(proS)	ACMV_19450(arcA) ACMV_19460(arcB)	ACMV_19440	0	AsnC family transcriptional regulator
AZL	AZL_b04890(arg)	AZL_b04900(ocd)	AZL_021250(proS)	AZL_b04890(arg) AZL_b04900(ocd)	AZL_b04880	0	transcriptional regulator
ALI	AZOLI_p20521(arcA)	AZOLI_p20520(ocd)	AZOLI_2180(proS)	AZOLI_p20521(arcA) AZOLI_p20520(ocd)	AZOLI_p20522	0	Transcription regulator (AsnC family)
ATI	AL072_26785	AL072_26780	AL072_08295	AL072_26785 AL072_26780	AL072_26790	0	AsnC family transcriptional regulator
AZZ	DEW08_26480(rocF)	DEW08_26475	DEW08_06015	DEW08_26480(rocF) DEW08_26475	DEW08_26485	0	AsnC family transcriptional regulator
Organism_code	ec:3.5.3.1_gene(s)	ec:6.3.4.6_gene(s)	ec:3.5.1.54_gene(s)	Operon	Regulator	Regulator_score	Regulator_annotation
ARA	Arad_12252 Arad_12253 Arad_14153(rocF) Arad_4276(rocF)	Arad_10038(uca) Arad_7499	Arad_10039(atzF) Arad_9881(atzF)	Arad_12252 Arad_12253	Arad_12251	0	transcriptional regulatory protein
Organism_code	ec:4.1.1.19_gene(s)	ec:3.5.3.11_gene(s)	ec:2.3.1.57_gene(s)	Operon	Regulator	Regulator_score	Regulator_annotation
SMAI	EXU30_01185(speA)	EXU30_01175(speB)	EXU30_07995	EXU30_01185(speA) EXU30_01175(speB)	EXU30_01190	0	GntR family transcriptional regulator
SEUR	FM038_010215(speA)	FM038_010225(speB)	FM038_000145(speG)	FM038_010215(speA) FM038_010225(speB)	FM038_010210	0	GntR family transcriptional regulator
PSEO	OM33_02625 OM33_13105	OM33_13110 OM33_18355	OM33_14885 OM33_17235	OM33_13105 OM33_13110	OM33_13100	0	AraC family transcriptional regulator
SEDI	EBB79_11805	EBB79_11790(speB) EBB79_11890(speB) EBB79_12645(speB)	EBB79_02455	EBB79_11805 EBB79_11790(speB) EBB79_11890(speB)	EBB79_11895	0	LysR family transcriptional regulator
AYM	YM304_25640(speA)	YM304_25610(speB)	YM304_35880	YM304_25640(speA) YM304_25610(speB)	YM304_25650	0	putative ArsR family transcriptional regulator
OCI	FEZ18_04290	FEZ18_04295(speB)	FEZ18_00030 FEZ18_01000 FEZ18_05170	FEZ18_04290 FEZ18_04295(speB)	FEZ18_04285	0	Crp/Fnr family transcriptional regulator
Organism_code	ec:4.1.1.19_gene(s)	ec:3.5.3.11_gene(s)	ec:2.5.1.16_gene(s)	Operon	Regulator	Regulator_score	Regulator_annotation
PKC	PKB_2003 PKB_5157(speA)	PKB_2336 PKB_5162(speB)	PKB_1894(speE)	PKB_5157(speA) PKB_5162(speB)	PKB_5163	0	transcriptional regulator
SJA	SJ2017_2403	SJ2017_2401	SJ2017_0753 SJ2017_2404	SJ2017_2403 SJ2017_2401 SJ2017_2404	SJ2017_2405	0	GntR family transcriptional regulator
SMAV	CFF01_11250	CFF01_11240(speB)	CFF01_03075	CFF01_11250 CFF01_11240(speB)	CFF01_11255	0	GntR family transcriptional regulator
SMAI	EXU30_01185(speA)	EXU30_01175(speB)	EXU30_06275	EXU30_01185(speA) EXU30_01175(speB)	EXU30_01190	0	GntR family transcriptional regulator
SPSH	FM037_16330(speA)	FM037_16320(speB)	FM037_23840	FM037_16330(speA) FM037_16320(speB)	FM037_16335	0	GntR family transcriptional regulator
SEUR	FM038_010215(speA)	FM038_010225(speB)	FM038_020945	FM038_010215(speA) FM038_010225(speB)	FM038_010210	0	GntR family transcriptional regulator
SCYP	JYB88_07750(speA)	JYB88_07760(speB)	JYB88_03650 JYB88_07745(speE)	JYB88_07750(speA) JYB88_07760(speB) JYB88_07745(speE)	JYB88_07740	0	GntR family transcriptional regulator
PSEO	OM33_02625 OM33_13105	OM33_13110 OM33_18355	OM33_02630	OM33_13105 OM33_13110	OM33_13100	0	AraC family transcriptional regulator
Organism_code	ec:4.1.1.19_gene(s)	ec:3.5.3.11_gene(s)	ec:2.6.1.113_gene(s)	Operon	Regulator	Regulator_score	Regulator_annotation
PKC	PKB_2003 PKB_5157(speA)	PKB_2336 PKB_5162(speB)	PKB_0177 PKB_2416(GABA-TP1) PKB_5593(GABA-TP1)	PKB_5157(speA) PKB_5162(speB)	PKB_5163	0	transcriptional regulator
SEDI	EBB79_11805	EBB79_11790(speB) EBB79_11890(speB) EBB79_12645(speB)	EBB79_21125 EBB79_23880	EBB79_11805 EBB79_11790(speB) EBB79_11890(speB)	EBB79_11895	0	LysR family transcriptional regulator
AYM	YM304_25640(speA)	YM304_25610(speB)	YM304_16790	YM304_25640(speA) YM304_25610(speB)	YM304_25650	0	putative ArsR family transcriptional regulator
Organism_code	ec:4.1.1.19_gene(s)	ec:3.5.3.11_gene(s)	ec:3.5.1.5_gene(s)	Operon	Regulator	Regulator_score	Regulator_annotation
PKC	PKB_2003 PKB_5157(speA)	PKB_2336 PKB_5162(speB)	PKB_5183 PKB_5185 PKB_5186(ureC)	PKB_5157(speA) PKB_5162(speB)	PKB_5163	0	transcriptional regulator
SEUR	FM038_010215(speA)	FM038_010225(speB)	FM038_020070(ureA) FM038_020075 FM038_020080(ureC)	FM038_010215(speA) FM038_010225(speB)	FM038_010210	0	GntR family transcriptional regulator
SEDI	EBB79_11805	EBB79_11790(speB) EBB79_11890(speB) EBB79_12645(speB)	EBB79_04680(ureC) EBB79_04685 EBB79_04690	EBB79_11805 EBB79_11790(speB) EBB79_11890(speB)	EBB79_11895	0	LysR family transcriptional regulator
AYM	YM304_25640(speA)	YM304_25610(speB)	YM304_06640(ureA) YM304_06650(ureB) YM304_06660(ureC)	YM304_25640(speA) YM304_25610(speB)	YM304_25650	0	putative ArsR family transcriptional regulator
OCI	FEZ18_04290	FEZ18_04295(speB)	FEZ18_10260 FEZ18_10265 FEZ18_10270(ureC)	FEZ18_04290 FEZ18_04295(speB)	FEZ18_04285	0	Crp/Fnr family transcriptional regulator
Organism_code	ec:4.1.1.19_gene(s)	ec:3.5.3.11_gene(s)	ec:6.3.4.6_gene(s)	Operon	Regulator	Regulator_score	Regulator_annotation
PKC	PKB_2003 PKB_5157(speA)	PKB_2336 PKB_5162(speB)	PKB_4201(DUR1)	PKB_5157(speA) PKB_5162(speB)	PKB_5163	0	transcriptional regulator
Chain length of 2
Organism_code	ec:1.14.14.47_gene(s)_x	ec:1.14.14.47_gene(s)_y	Operon	Regulator	Regulator_score	Regulator_annotation
BSJ	UP17_13510	UP17_13510	UP17_13510 UP17_13510	UP17_13515	0	HxlR family transcriptional regulator
BMUR	ABE28_012715	ABE28_012715	ABE28_012715 ABE28_012715	ABE28_012720	0	HxlR family transcriptional regulator
PBUT	DTO10_00960	DTO10_00960	DTO10_00960 DTO10_00960	DTO10_00965	0	transcriptional regulator
PASA	BAOM_2909	BAOM_2909	BAOM_2909 BAOM_2909	BAOM_2910	0	HxlR family transcriptional regulator
PPSC	EHS13_34415	EHS13_34415	EHS13_34415 EHS13_34415	EHS13_34420	0	Lrp/AsnC family transcriptional regulator
NTP	CRH09_20790	CRH09_20790	CRH09_20790 CRH09_20790	CRH09_20785	0	GntR family transcriptional regulator
ACTN	L083_4136(nos)	L083_4136(nos)	L083_4136(nos) L083_4136(nos)	L083_4137	0	GntR family transcriptional regulator
Organism_code	ec:2.3.1.109_gene(s)	ec:3.5.3.23_gene(s)	Operon	Regulator	Regulator_score	Regulator_annotation
BSAN	CHH28_00675 CHH28_00705(astA)	CHH28_00680(astB)	CHH28_00675 CHH28_00680(astB)	CHH28_00670	0	transcriptional regulator
CCR	CC_0581 CC_1606	CC_0583 CC_1608	CC_0581 CC_0583	CC_0580	0	transcriptional regulator, AsnC family
CCS	CCNA_00617 CCNA_01678	CCNA_00619 CCNA_01680	CCNA_00617 CCNA_00619	CCNA_00616	0	Lrp-family transcriptional regulator
SAND	H3309_03355 H3309_10835	H3309_03345	H3309_03355 H3309_03345	H3309_03360	0	Lrp/AsnC family transcriptional regulator
Organism_code	ec:2.5.1.66_gene(s)	ec:6.3.3.4_gene(s)	Operon	Regulator	Regulator_score	Regulator_annotation
SCLF	BB341_07805 BB341_29465	BB341_07810 BB341_29470	BB341_07805 BB341_07810	BB341_07800	0	PbsX family transcriptional regulator
SFK	KY5_8018c	KY5_8017c	KY5_8018c KY5_8017c	KY5_8019	0	transcriptional regulator, SARP family
SKA	CP970_43095	CP970_43090	CP970_43095 CP970_43090	CP970_43100	0	SARP family transcriptional regulator
SSPB	CP982_00540	CP982_00545	CP982_00540 CP982_00545	CP982_00535	0	SARP family transcriptional regulator
Organism_code	ec:2.6.1.84_gene(s)	ec:4.1.1.75_gene(s)	Operon	Regulator	Regulator_score	Regulator_annotation
CBER	B5D82_00655	B5D82_00660	B5D82_00655 B5D82_00660	B5D82_00665	0	transcriptional regulator BetI
Organism_code	ec:3.5.3.1_gene(s)	ec:2.1.3.3_gene(s)	Operon	Regulator	Regulator_score	Regulator_annotation
ARA	Arad_12252 Arad_12253 Arad_14153(rocF) Arad_4276(rocF)	Arad_0776(argF)	Arad_12252 Arad_12253	Arad_12251	0	transcriptional regulatory protein
CGOT	J1899_01055(rocF) J1899_10505 J1899_10510	J1899_07440(argF)	J1899_10505 J1899_10510	J1899_10500	0	helix-turn-helix transcriptional regulator
Organism_code	ec:3.5.3.1_gene(s)	ec:2.3.2.30_gene(s)	Operon	Regulator	Regulator_score	Regulator_annotation
ARA	Arad_12252 Arad_12253 Arad_14153(rocF) Arad_4276(rocF)	Arad_0636	Arad_12252 Arad_12253	Arad_12251	0	transcriptional regulatory protein
Organism_code	ec:3.5.3.1_gene(s)	ec:2.6.1.13_gene(s)	Operon	Regulator	Regulator_score	Regulator_annotation
RSO	RSc0158	RSc0159	RSc0158 RSc0159	RSc0160	0	probable transcription regulator protein
RSL	RPSI07_3215(rocF)	RPSI07_3214(rocD)	RPSI07_3215(rocF) RPSI07_3214(rocD)	RPSI07_3213	0	putative transcription regulator protein
RSN	RSPO_c03207(rocF) RSPO_m00636(rocF)	RSPO_c03206(rocD)	RSPO_c03207(rocF) RSPO_c03206(rocD)	RSPO_c03205	0	hth-type transcriptional regulator ilvr (isoleucine biosynthesis transcriptional activator)
RSY	RSUY_30890(rocF)	RSUY_30880	RSUY_30890(rocF) RSUY_30880	RSUY_30870	0	HTH-type transcriptional regulator CynR
RMN	TK49_03860	TK49_03865(rocD)	TK49_03860 TK49_03865(rocD)	TK49_03870	0	LysR family transcriptional regulator
RPU	CDC45_00800	CDC45_00805(rocD)	CDC45_00800 CDC45_00805(rocD)	CDC45_00810	0	LysR family transcriptional regulator
RSG	JK151_04220	JK151_04225(rocD)	JK151_04220 JK151_04225(rocD)	JK151_04230	0	LysR family transcriptional regulator
BPA	BPP0749	BPP0748	BPP0749 BPP0748	BPP0747	0	putative regulatory protein
BBH	BN112_2607	BN112_2608	BN112_2607 BN112_2608	BN112_2609	0	putative regulatory protein
BBR	BB0835	BB0834	BB0835 BB0834	BB0833	0	putative regulatory protein
BBM	BN115_0803	BN115_0802	BN115_0803 BN115_0802	BN115_0801	0	putative regulatory protein
BBX	BBS798_0808	BBS798_0807(rocD)	BBS798_0808 BBS798_0807(rocD)	BBS798_0806	0	regulatory protein
PHT	BLM14_08080 BLM14_20400 BLM14_25085	BLM14_08075	BLM14_08080 BLM14_08075	BLM14_08085	0	AsnC family transcriptional regulator
RHI	NGR_c30820(arcA1)	NGR_c30830(rocD)	NGR_c30820(arcA1) NGR_c30830(rocD)	NGR_c30810	0	putative transcriptional regulator, AsnC family
SINO	SS05631_c34490	SS05631_c34500	SS05631_c34490 SS05631_c34500	SS05631_c34480	0	Transcriptional regulator, AsnC family
EAH	FA04_09955 FA04_16300 FA04_26515 FA04_28085	FA04_16305	FA04_16300 FA04_16305	FA04_16295	0	AsnC family transcriptional regulator
EMX	FKV68_13090 FKV68_18995(rocF)	FKV68_19000	FKV68_18995(rocF) FKV68_19000	FKV68_18990	0	Lrp/AsnC family transcriptional regulator
ARA	Arad_12252 Arad_12253 Arad_14153(rocF) Arad_4276(rocF)	Arad_4277(rocD) Arad_7871	Arad_12252 Arad_12253	Arad_12251	0	transcriptional regulatory protein
ARA	Arad_12252 Arad_12253 Arad_14153(rocF) Arad_4276(rocF)	Arad_4277(rocD) Arad_7871	Arad_4276(rocF) Arad_4277(rocD)	Arad_4274	0	transcriptional regulator protein
RET	RHE_CH03851(argI)	RHE_CH03852(rocD)	RHE_CH03851(argI) RHE_CH03852(rocD)	RHE_CH03850	0	putative transcriptional regulator protein
REC	RHECIAT_CH0004132(argI)	RHECIAT_CH0004133(rocD)	RHECIAT_CH0004132(argI) RHECIAT_CH0004133(rocD)	RHECIAT_CH0004131	0	putative transcriptional regulator protein
REL	REMIM1_CH03940(arcB)	REMIM1_CH03941(rocD)	REMIM1_CH03940(arcB) REMIM1_CH03941(rocD)	REMIM1_CH03939	0	AsnC family transcriptional regulator protein
REP	IE4803_CH04232(arcB)	IE4803_CH04233(rocD)	IE4803_CH04232(arcB) IE4803_CH04233(rocD)	IE4803_CH04231	0	AsnC family transcriptional regulator protein
REI	IE4771_CH04174(arcB)	IE4771_CH04175(rocD)	IE4771_CH04174(arcB) IE4771_CH04175(rocD)	IE4771_CH04173	0	AsnC family transcriptional regulator protein
RLE	RL4384(arcA)	RL4385(gabT3)	RL4384(arcA) RL4385(gabT3)	RL4383	0	putative AsnC family transcriptional regulator
RLT	Rleg2_3629	Rleg2_3630	Rleg2_3629 Rleg2_3630	Rleg2_3628	0	transcriptional regulator, AsnC family
RLG	Rleg_3917	Rleg_3918	Rleg_3917 Rleg_3918	Rleg_3916	0	transcriptional regulator, AsnC family
RLB	RLEG3_05170 RLEG3_30675	RLEG3_30680(rocD)	RLEG3_30675 RLEG3_30680(rocD)	RLEG3_30670	0	AsnC family transcriptional regulator
RLU	RLEG12_29590	RLEG12_29595(rocD)	RLEG12_29590 RLEG12_29595(rocD)	RLEG12_29585	0	AsnC family transcriptional regulator
RGA	RGR602_CH03774(arcB)	RGR602_CH03775(rocD)	RGR602_CH03774(arcB) RGR602_CH03775(rocD)	RGR602_CH03773	0	AsnC family transcriptional regulator protein
RHN	AMJ98_CH04077(arcB)	AMJ98_CH04078(rocD)	AMJ98_CH04077(arcB) AMJ98_CH04078(rocD)	AMJ98_CH04076	0	AsnC family transcriptional regulator protein
RPHA	AMC79_CH04062(arcB)	AMC79_CH04063(rocD)	AMC79_CH04062(arcB) AMC79_CH04063(rocD)	AMC79_CH04061	0	AsnC family transcriptional regulator protein
RHX	AMK02_CH03975(arcB)	AMK02_CH03976(rocD)	AMK02_CH03975(arcB) AMK02_CH03976(rocD)	AMK02_CH03974	0	AsnC family transcriptional regulator protein
RHK	Kim5_CH04209(arcB)	Kim5_CH04210(rocD)	Kim5_CH04209(arcB) Kim5_CH04210(rocD)	Kim5_CH04208	0	AsnC family transcriptional regulator protein
REZ	AMJ99_CH04128(arcB)	AMJ99_CH04129(rocD)	AMJ99_CH04128(arcB) AMJ99_CH04129(rocD)	AMJ99_CH04127	0	AsnC family transcriptional regulator protein
RJG	CCGE525_19565(rocF)	CCGE525_19570	CCGE525_19565(rocF) CCGE525_19570	CCGE525_19560	0	Lrp/AsnC family transcriptional regulator
RGR	FZ934_14380(rocF)	FZ934_14375	FZ934_14380(rocF) FZ934_14375	FZ934_14385	0	Lrp/AsnC family transcriptional regulator
RAD	CO657_18635(rocF)	CO657_18640	CO657_18635(rocF) CO657_18640	CO657_18630	0	Lrp/AsnC family transcriptional regulator
RII	FFM53_015085(rocF)	FFM53_015080	FFM53_015085(rocF) FFM53_015080	FFM53_015090	0	Lrp/AsnC family transcriptional regulator
RHID	FFM81_001560(rocF)	FFM81_001555	FFM81_001560(rocF) FFM81_001555	FFM81_001565	0	Lrp/AsnC family transcriptional regulator
RBQ	J2J99_20415(rocF)	J2J99_20420	J2J99_20415(rocF) J2J99_20420	J2J99_20410	0	Lrp/AsnC family transcriptional regulator
RLN	J0663_07215(rocF)	J0663_07220	J0663_07215(rocF) J0663_07220	J0663_07210	0	Lrp/AsnC family transcriptional regulator
RBAN	J2J98_19600(rocF)	J2J98_19605	J2J98_19600(rocF) J2J98_19605	J2J98_19595	0	Lrp/AsnC family transcriptional regulator
RRG	J3P73_22695(rocF)	J3P73_22700	J3P73_22695(rocF) J3P73_22700	J3P73_22690	0	Lrp/AsnC family transcriptional regulator
BID	Bind_2813	Bind_2601 Bind_2814 Bind_3215	Bind_2813 Bind_2814	Bind_2815	0	transcriptional regulator, AsnC family
CHEL	AL346_12585	AL346_12590(rocD)	AL346_12585 AL346_12590(rocD)	AL346_12580	0	AsnC family transcriptional regulator
CDQ	BOQ54_05275	BOQ54_05280	BOQ54_05275 BOQ54_05280	BOQ54_05270	0	AsnC family transcriptional regulator
PHL	KKY_1454	KKY_1453	KKY_1454 KKY_1453	KKY_1455	0	transcriptional regulator, AsnC family
YTI	FNA67_18715(rocF)	FNA67_18720	FNA67_18715(rocF) FNA67_18720	FNA67_18710	0	Lrp/AsnC family transcriptional regulator
SIW	GH266_00685(rocF)	GH266_00690	GH266_00685(rocF) GH266_00690	GH266_00680	0	AsnC family transcriptional regulator
ABQ	ABAZ39_20500	ABAZ39_20495(rocD)	ABAZ39_20500 ABAZ39_20495(rocD)	ABAZ39_20505	0	AsnC family transcriptional regulator
ABF	AMK58_20355	AMK58_20350(rocD)	AMK58_20355 AMK58_20350(rocD)	AMK58_20360	0	AsnC family transcriptional regulator
AZT	TSH58p_24690(rocF)	TSH58p_24685	TSH58p_24690(rocF) TSH58p_24685	TSH58p_24695	0	Lrp/AsnC family transcriptional regulator
SKT	IGS68_32295(rocF)	IGS68_32300	IGS68_32295(rocF) IGS68_32300	IGS68_32290	0	Lrp/AsnC family transcriptional regulator
SMUC	JL100_033370(rocF)	JL100_033375	JL100_033370(rocF) JL100_033375	JL100_033365	0	Lrp/AsnC family transcriptional regulator
SROE	JL101_028795(rocF)	JL101_028790	JL101_028795(rocF) JL101_028790	JL101_028800	0	Lrp/AsnC family transcriptional regulator
ECOG	FIV45_09550(rocF)	FIV45_09555(rocD)	FIV45_09550(rocF) FIV45_09555(rocD)	FIV45_09545	0	Lrp/AsnC family transcriptional regulator
BSR	I33_4202(rocF)	I33_4204(rocD)	I33_4202(rocF) I33_4204(rocD)	I33_4205	0	arginine utilization regulatory protein RocR
BSH	BSU6051_40320(argI)	BSU6051_40340(rocD)	BSU6051_40320(argI) BSU6051_40340(rocD)	BSU6051_40350	0	transcriptional regulator NtrC/NifA family
BSY	I653_19805	I653_19815(rocD)	I653_19805 I653_19815(rocD)	I653_19820	0	transcriptional regulator (NtrC/NifA family) protein
BSUT	BSUB_04279(argI)	BSUB_04281(rocD)	BSUB_04279(argI) BSUB_04281(rocD)	BSUB_04282	0	NtrC/NifA family transcriptional regulator
BSUL	BSUA_04279(argI)	BSUA_04281(rocD)	BSUA_04279(argI) BSUA_04281(rocD)	BSUA_04282	0	NtrC/NifA family transcriptional regulator
BSQ	B657_40320(argI)	B657_40340(rocD)	B657_40320(argI) B657_40340(rocD)	B657_40350	0	Transcriptional regulator (NtrC/NifA family)
BSX	C663_3949(rocF)	C663_3951(rocD)	C663_3949(rocF) C663_3951(rocD)	C663_3952	0	transcriptional regulator (NtrC/NifA family)
BSP	U712_20415	U712_20425	U712_20415 U712_20425	U712_20430	0	Arginine utilization regulatory protein rocR
BSS	BSUW23_20115(argI)	BSUW23_20125(rocD)	BSUW23_20115(argI) BSUW23_20125(rocD)	BSUW23_20130	0	transcriptional regulator (NtrC/NifA family) protein
BST	GYO_4441(rocF)	GYO_4443(rocD)	GYO_4441(rocF) GYO_4443(rocD)	GYO_4444	0	arginine utilization regulatory protein RocR
BLI	BL01739(rocF) BL02695 BL02698	BL01737(rocD)	BL01739(rocF) BL01737(rocD)	BL01830	0	transcriptional activator of arginine utilization operons
BLD	BLi00198(rocF1) BLi00424(rocF2) BLi00584	BLi00422(rocD)	BLi00424(rocF2) BLi00422(rocD)	BLi00421	0	arginine utilization regulatory protein RocR
BLH	BaLi_c02190(rocF1) BaLi_c04360(rocF2) BaLi_c06140	BaLi_c04340(rocD)	BaLi_c04360(rocF2) BaLi_c04340(rocD)	BaLi_c04330	0	transcriptional regulator RocR
BAY	RBAM_037230(rocF)	RBAM_037250	RBAM_037230(rocF) RBAM_037250	RBAM_037260	0	sigma-54-dependent transcriptional regulator
BAQ	BACAU_3732(rocF)	BACAU_3734(rocD)	BACAU_3732(rocF) BACAU_3734(rocD)	BACAU_3735	0	Arginine utilization regulatory protein rocR
BYA	BANAU_3902(rocF)	BANAU_3904(rocD)	BANAU_3902(rocF) BANAU_3904(rocD)	BANAU_3905	0	Arginine utilization regulatory protein rocR
BQY	MUS_4413(rocF)	MUS_4415(rocD)	MUS_4413(rocF) MUS_4415(rocD)	MUS_4416	0	arginine utilization regulatory protein
BAMA	RBAU_3848(argI)	RBAU_3850(rocD)	RBAU_3848(argI) RBAU_3850(rocD)	RBAU_3851	0	Arginine utilization regulatory protein rocR
BAMC	U471_38820	U471_38840	U471_38820 U471_38840	U471_38850	0	arginine utilization regulatory protein RocR
BSON	S101395_04423(rocF) S101395_04607 S101395_04866	S101395_04609(rocD)	S101395_04607 S101395_04609(rocD)	S101395_04610	0	Arginine utilization regulatory protein RocR
BHT	DIC78_10395 DIC78_10775(rocF)	DIC78_10765	DIC78_10775(rocF) DIC78_10765	DIC78_10760	0	sigma-54-dependent Fis family transcriptional regulator
BMOJ	HC660_39450(argI)	HC660_39470(rocD)	HC660_39450(argI) HC660_39470(rocD)	HC660_39480	0	Arginine utilization regulatory protein RocR
BTEQ	G4P54_20615(rocF)	G4P54_20625(rocD)	G4P54_20615(rocF) G4P54_20625(rocD)	G4P54_20630	0	arginine utilization regulatory protein RocR
BGY	BGLY_0177 BGLY_0434(rocF)	BGLY_0432(rocD)	BGLY_0434(rocF) BGLY_0432(rocD)	BGLY_0431	0	transcriptional activator of arginine utilization operons
BACL	BS34A_43620(argI)	BS34A_43640(rocD)	BS34A_43620(argI) BS34A_43640(rocD)	BS34A_43650	0	arginine utilization regulatory protein RocR
BPF	BpOF4_02590(rocF)	BpOF4_02595(rocD)	BpOF4_02590(rocF) BpOF4_02595(rocD)	BpOF4_02600	0	transcriptional activator of arginine utilization operons
CGOT	J1899_01055(rocF) J1899_10505 J1899_10510	J1899_18025	J1899_10505 J1899_10510	J1899_10500	0	helix-turn-helix transcriptional regulator
PMW	B2K_27595 B2K_29775 B2K_29780	B2K_29805(rocD)	B2K_29775 B2K_29780 B2K_29805(rocD)	B2K_29810	0	transcriptional regulator
PMW	B2K_27595 B2K_29775 B2K_29780	B2K_29805(rocD)	B2K_29780 B2K_29805(rocD)	B2K_29810	0	transcriptional regulator
PIB	BBD41_05055 BBD41_10170	BBD41_05060	BBD41_05055 BBD41_05060	BBD41_05050	0	LacI family transcriptional regulator
PBAC	HUB98_18745(rocF)	HUB98_18740	HUB98_18745(rocF) HUB98_18740	HUB98_18735	0	GntR family transcriptional regulator
GAU	GAU_3904(rocF)	GAU_3903(rocD)	GAU_3904(rocF) GAU_3903(rocD)	GAU_3905	0	AsnC family transcriptional regulator
GPH	GEMMAAP_16420 GEMMAAP_19525	GEMMAAP_16425(rocD)	GEMMAAP_16420 GEMMAAP_16425(rocD)	GEMMAAP_16415	0	AsnC family transcriptional regulator
GGR	HKW67_18470(rocF)	HKW67_18465(rocD)	HKW67_18470(rocF) HKW67_18465(rocD)	HKW67_18475	0	Lrp/AsnC family transcriptional regulator
PEK	FFJ24_000200(rocF)	FFJ24_000205(rocD)	FFJ24_000200(rocF) FFJ24_000205(rocD)	FFJ24_000210	0	AsnC family transcriptional regulator
SPHN	BV902_15670	BV902_15675	BV902_15670 BV902_15675	BV902_15680	0	AsnC family transcriptional regulator
SPSC	E2P86_11505	E2P86_11500(rocD)	E2P86_11505 E2P86_11500(rocD)	E2P86_11495	0	AsnC family transcriptional regulator
SPHE	GFH32_05110	GFH32_05115(rocD)	GFH32_05110 GFH32_05115(rocD)	GFH32_05120	0	winged helix-turn-helix transcriptional regulator
SPDR	G6053_12675(rocF)	G6053_12670(rocD)	G6053_12675(rocF) G6053_12670(rocD)	G6053_12665	0	winged helix-turn-helix transcriptional regulator
FNK	E1750_01785	E1750_01780(rocD)	E1750_01785 E1750_01780(rocD)	E1750_01775	0	Lrp/AsnC family transcriptional regulator
Organism_code	ec:3.5.3.1_gene(s)	ec:3.5.1.5_gene(s)	Operon	Regulator	Regulator_score	Regulator_annotation
ARA	Arad_12252 Arad_12253 Arad_14153(rocF) Arad_4276(rocF)	Arad_3467(ureC) Arad_3470(ureB) Arad_3472(ureA)	Arad_12252 Arad_12253	Arad_12251	0	transcriptional regulatory protein
Organism_code	ec:3.5.3.1_gene(s)	ec:4.1.1.17_gene(s)	Operon	Regulator	Regulator_score	Regulator_annotation
ARA	Arad_12252 Arad_12253 Arad_14153(rocF) Arad_4276(rocF)	Arad_3911	Arad_12252 Arad_12253	Arad_12251	0	transcriptional regulatory protein
Organism_code	ec:3.5.3.1_gene(s)	ec:4.3.1.12_gene(s)	Operon	Regulator	Regulator_score	Regulator_annotation
PCR	Pcryo_1794	Pcryo_1795	Pcryo_1794 Pcryo_1795	Pcryo_1796	0	transcriptional regulator, AsnC family
PSO	PSYCG_09550	PSYCG_09555	PSYCG_09550 PSYCG_09555	PSYCG_09560	0	AsnC family transcriptional regulator
PALI	A3K91_2014	A3K91_2015	A3K91_2014 A3K91_2015	A3K91_2016	0	AsnC family transcriptional regulator
PSPG	AK823_10585	AK823_10580	AK823_10585 AK823_10580	AK823_10575	0	AsnC family transcriptional regulator
PSYG	AK825_10840	AK825_10835	AK825_10840 AK825_10835	AK825_10830	0	AsnC family transcriptional regulator
PSYP	E5677_03340	E5677_03335	E5677_03340 E5677_03335	E5677_03330	0	Lrp/AsnC family transcriptional regulator
PTX	ABW99_12320	ABW99_12315	ABW99_12320 ABW99_12315	ABW99_12310	0	AsnC family transcriptional regulator
LIMN	HKT17_02240(rocF)	HKT17_02235	HKT17_02240(rocF) HKT17_02235	HKT17_02230	0	Lrp/AsnC family transcriptional regulator
AMIM	MIM_c40270	MIM_c40550(arcB)	MIM_c40270 MIM_c40550(arcB)	MIM_c40560	0	transcriptional regulator, AsnC family
PARK	LSG25_08500(rocF)	LSG25_08505	LSG25_08500(rocF) LSG25_08505	LSG25_08510	0	Lrp/AsnC family transcriptional regulator
RFR	Rfer_3884	Rfer_3883	Rfer_3884 Rfer_3883	Rfer_3882	0	transcriptional regulator, AsnC family
RHY	RD110_02885	RD110_02890	RD110_02885 RD110_02890	RD110_02895	0	AsnC family transcriptional regulator
RHG	EXZ61_03515(rocF)	EXZ61_03520	EXZ61_03515(rocF) EXZ61_03520	EXZ61_03525	0	Lrp/AsnC family transcriptional regulator
PNA	Pnap_3772	Pnap_3771	Pnap_3772 Pnap_3771	Pnap_3770	0	transcriptional regulator, AsnC family
POS	DT070_08175(rocF)	DT070_08180	DT070_08175(rocF) DT070_08180	DT070_08185	0	Lrp/AsnC family transcriptional regulator
POO	F7R28_01245(rocF)	F7R28_01240	F7R28_01245(rocF) F7R28_01240	F7R28_01235	0	AsnC family transcriptional regulator
AAV	Aave_0120	Aave_0121	Aave_0120 Aave_0121	Aave_0122	0	transcriptional regulator, AsnC family
AAA	Acav_0153	Acav_0154	Acav_0153 Acav_0154	Acav_0155	0	transcriptional regulator, AsnC family
CAQT	KAQ61_08010(rocF)	KAQ61_08015	KAQ61_08010(rocF) KAQ61_08015	KAQ61_08020	0	Lrp/AsnC family transcriptional regulator
CODO	LAD35_09235(rocF)	LAD35_09240	LAD35_09235(rocF) LAD35_09240	LAD35_09245	0	Lrp/AsnC family transcriptional regulator
HHT	F506_14340	F506_14345	F506_14340 F506_14345	F506_14350	0	AsnC family transcriptional regulator
HEE	hmeg3_14345(rocF)	hmeg3_14350	hmeg3_14345(rocF) hmeg3_14350	hmeg3_14355	0	Lrp/AsnC family transcriptional regulator
HHF	E2K99_00315(rocF)	E2K99_00310	E2K99_00315(rocF) E2K99_00310	E2K99_00305	0	Lrp/AsnC family transcriptional regulator
UPV	EJN92_13855(rocF)	EJN92_13860	EJN92_13855(rocF) EJN92_13860	EJN92_13865	0	Lrp/AsnC family transcriptional regulator
UPI	EJG51_016295(rocF)	EJG51_016300	EJG51_016295(rocF) EJG51_016300	EJG51_016305	0	Lrp/AsnC family transcriptional regulator
NOK	FAY22_04190(rocF)	FAY22_04195	FAY22_04190(rocF) FAY22_04195	FAY22_04200	0	Lrp/AsnC family transcriptional regulator
AON	DEH84_05110(rocF)	DEH84_05115	DEH84_05110(rocF) DEH84_05115	DEH84_05120	0	AsnC family transcriptional regulator
ARES	IWH25_08615(rocF) IWH25_12810	IWH25_08610	IWH25_08615(rocF) IWH25_08610	IWH25_08605	0	Lrp/AsnC family transcriptional regulator
MLN	A9174_02295 A9174_13980	A9174_13975	A9174_13980 A9174_13975	A9174_13985	0	AsnC family transcriptional regulator
MOP	Mesop_0460 Mesop_3029 Mesop_6203	Mesop_3028 Mesop_6204	Mesop_3029 Mesop_3028	Mesop_3030	0	transcriptional regulator, AsnC family
MAM	Mesau_00626 Mesau_02785 Mesau_05672	Mesau_02624 Mesau_02786 Mesau_05673	Mesau_02785 Mesau_02786	Mesau_02784	0	transcriptional regulator
MESP	C1M53_04780(rocF) C1M53_10070 C1M53_20785	C1M53_04775 C1M53_19735	C1M53_04780(rocF) C1M53_04775	C1M53_04785	0	Lrp/AsnC family transcriptional regulator
MHUA	MCHK_0401(rocF) MCHK_6083	MCHK_0400	MCHK_0401(rocF) MCHK_0400	MCHK_0402	0	AsnC family transcriptional regulator
MJR	EB229_02335 EB229_14095(rocF) EB229_26960	EB229_14090	EB229_14095(rocF) EB229_14090	EB229_14100	0	Lrp/AsnC family transcriptional regulator
MERD	EB233_02220 EB233_27115(rocF)	EB233_27110	EB233_27115(rocF) EB233_27110	EB233_27120	0	Lrp/AsnC family transcriptional regulator
MESR	FGU64_16080 FGU64_20120(rocF)	FGU64_20125	FGU64_20120(rocF) FGU64_20125	FGU64_20115	0	Lrp/AsnC family transcriptional regulator
HOE	IMCC20628_03340	IMCC20628_03341	IMCC20628_03340 IMCC20628_03341	IMCC20628_03339	0	transcriptional regulator
NIY	FQ775_13320(rocF)	FQ775_13315	FQ775_13320(rocF) FQ775_13315	FQ775_13325	0	Lrp/AsnC family transcriptional regulator
NKI	KW403_04500(rocF)	KW403_04495	KW403_04500(rocF) KW403_04495	KW403_04505	0	Lrp/AsnC family transcriptional regulator
KMN	HW532_09410(rocF)	HW532_09415	HW532_09410(rocF) HW532_09415	HW532_09405	0	Lrp/AsnC family transcriptional regulator
EAH	FA04_09955 FA04_16300 FA04_26515 FA04_28085	FA04_22405 FA04_28080	FA04_28085 FA04_28080	FA04_28090	0	AsnC family transcriptional regulator
ARA	Arad_12252 Arad_12253 Arad_14153(rocF) Arad_4276(rocF)	Arad_10025(ocdch2) Arad_14151	Arad_12252 Arad_12253	Arad_12251	0	transcriptional regulatory protein
AGR	AGROH133_12681	AGROH133_12682	AGROH133_12681 AGROH133_12682	AGROH133_12679	0	transcriptional regulator, AsnC family
ATF	Ach5_37890(arcA)	Ach5_37900(ocd) Ach5_51550	Ach5_37890(arcA) Ach5_37900(ocd)	Ach5_37880	0	AsnC family transcriptional regulator
ARO	B0909_06140 B0909_17720(rocF)	B0909_17715 B0909_19190	B0909_17720(rocF) B0909_17715	B0909_17725	0	Lrp/AsnC family transcriptional regulator
ALF	CFBP5473_20465(rocF) CFBP5473_23925(rocF)	CFBP5473_20470 CFBP5473_23915	CFBP5473_20465(rocF) CFBP5473_20470	CFBP5473_20460	0	Lrp/AsnC family transcriptional regulator
AVI	Avi_5977(rocF)	Avi_5979(ocd)	Avi_5977(rocF) Avi_5979(ocd)	Avi_5976	0	transcriptional regulator AsnC family
RIR	BN877_II1135(arcA)	BN877_II1136(arcB)	BN877_II1135(arcA) BN877_II1136(arcB)	BN877_II1134	0	Transcriptional regulator
RPUS	CFBP5875_19545(rocF)	CFBP5875_19550	CFBP5875_19545(rocF) CFBP5875_19550	CFBP5875_19540	0	Lrp/AsnC family transcriptional regulator
ROY	G3A56_22230(rocF)	G3A56_21215 G3A56_22235	G3A56_22230(rocF) G3A56_22235	G3A56_22225	0	Lrp/AsnC family transcriptional regulator
NGL	RG1141_PA09870	RG1141_PA09880	RG1141_PA09870 RG1141_PA09880	RG1141_PA09860	0	Transcriptional regulator, AsnC family
NGG	RG540_PA08700	RG540_PA08710	RG540_PA08700 RG540_PA08710	RG540_PA08690	0	Transcriptional regulator, AsnC family
NEN	NCHU2750_47110(arcA) NCHU2750_55540(arcA)	NCHU2750_47100(ocd) NCHU2750_55520(ocd)	NCHU2750_47110(arcA) NCHU2750_47100(ocd)	NCHU2750_47120	0	AsnC family transcriptional regulator
RHT	NT26_3752(arcB) NT26_p20008(dcsB)	NT26_3751(arcB)	NT26_3752(arcB) NT26_3751(arcB)	NT26_3753	0	Transcriptional regulator, AsnC family
RFV	RFYW14_03636	RFYW14_03635	RFYW14_03636 RFYW14_03635	RFYW14_03637	0	Lrp/AsnC family transcriptional regulator
SHZ	shn_29370	shn_29375	shn_29370 shn_29375	shn_29365	0	AsnC family transcriptional regulator
SZO	K8M09_20755(rocF)	K8M09_20750(ocd)	K8M09_20755(rocF) K8M09_20750(ocd)	K8M09_20760	0	Lrp/AsnC family transcriptional regulator
ABAW	D5400_18025(rocF)	D5400_18020	D5400_18025(rocF) D5400_18020	D5400_18030	0	Lrp/AsnC family transcriptional regulator
BME	BMEII0396	BMEII0397	BMEII0396 BMEII0397	BMEII0395	0	transcriptional regulatory protein, asnc family
BMZ	BM28_B0864	BM28_B0863	BM28_B0864 BM28_B0863	BM28_B0865	0	AsnC family transcriptional regulator
BMG	BM590_B0863	BM590_B0862	BM590_B0863 BM590_B0862	BM590_B0864	0	AsnC family transcriptional regulator
BMW	BMNI_II0837	BMNI_II0836	BMNI_II0837 BMNI_II0836	BMNI_II0838	0	AsnC family transcriptional regulator
BMF	BAB2_0337(rocF)	BAB2_0338	BAB2_0337(rocF) BAB2_0338	BAB2_0336	0	Bacterial regulatory proteins, AsnC family:Binding-protein-dependent transport systems inner membrane component:Bacterial reg...
BMB	BruAb2_0333(rocF)	BruAb2_0334(arcB)	BruAb2_0333(rocF) BruAb2_0334(arcB)	BruAb2_0332	0	transcriptional regulator, AsnC family
BMC	BAbS19_II03190	BAbS19_II03200	BAbS19_II03190 BAbS19_II03200	BAbS19_II03180	0	transcriptional regulator, AsnC family
BAA	BAA13334_II00770	BAA13334_II00772	BAA13334_II00770 BAA13334_II00772	BAA13334_II00768	0	AsnC family transcriptional regulator
BMS	BRA0900(rocF)	BRA0899(arcB)	BRA0900(rocF) BRA0899(arcB)	BRA0901	0	transcriptional regulator, AsnC family
BSI	BS1330_II0892(rocF)	BS1330_II0891(arcB)	BS1330_II0892(rocF) BS1330_II0891(arcB)	BS1330_II0893	0	AsnC family transcriptional regulator
BSF	BSS2_II0852(rocF)	BSS2_II0851(arcB)	BSS2_II0852(rocF) BSS2_II0851(arcB)	BSS2_II0853	0	AsnC family transcriptional regulator
BSUI	BSSP1_II0845(rocF)	BSSP1_II0844	BSSP1_II0845(rocF) BSSP1_II0844	BSSP1_II0846	0	Transcriptional regulator, AsnC family
BSUP	BSPT1_II0842(rocF)	BSPT1_II0841	BSPT1_II0842(rocF) BSPT1_II0841	BSPT1_II0843	0	Transcriptional regulator, AsnC family
BSUV	BSPT2_II0843	BSPT2_II0842	BSPT2_II0843 BSPT2_II0842	BSPT2_II0844	0	Transcriptional regulator, AsnC family
BSUC	BSSP2_II0854(rocF)	BSSP2_II0853	BSSP2_II0854(rocF) BSSP2_II0853	BSSP2_II0855	0	Transcriptional regulator, AsnC family
BSV	BSVBI22_B0891(rocF)	BSVBI22_B0890(arcB)	BSVBI22_B0891(rocF) BSVBI22_B0890(arcB)	BSVBI22_B0892	0	AsnC family transcriptional regulator
BSW	IY71_15485	IY71_15480	IY71_15485 IY71_15480	IY71_15490	0	AsnC family transcriptional regulator
BSG	IY72_15435	IY72_15430	IY72_15435 IY72_15430	IY72_15440	0	AsnC family transcriptional regulator
BOV	BOV_A0843(rocF)	BOV_A0842(arcB)	BOV_A0843(rocF) BOV_A0842(arcB)	BOV_A0844	0	transcriptional regulator, AsnC family
BSK	BCA52141_II1765	BCA52141_II1767	BCA52141_II1765 BCA52141_II1767	BCA52141_II1763	0	AsnC family transcriptional regulator
BCAS	DA85_14775	DA85_14770	DA85_14775 DA85_14770	DA85_14780	0	AsnC family transcriptional regulator
BMR	BMI_II894(rocF)	BMI_II893(arcB)	BMI_II894(rocF) BMI_II893(arcB)	BMI_II895	0	transcriptional regulator, AsnC family
BPP	BPI_II956(rocF)	BPI_II955(arcB)	BPI_II956(rocF) BPI_II955(arcB)	BPI_II957	0	transcriptional regulator, AsnC family
BCET	V910_200392	V910_200393(arcB)	V910_200392 V910_200393(arcB)	V910_200391	0	AsnC family transcriptional regulator
BCEE	V568_200441	V568_200442(arcB)	V568_200441 V568_200442(arcB)	V568_200440	0	AsnC family transcriptional regulator
BRU	BFS01_12010	BFS01_12015	BFS01_12010 BFS01_12015	BFS01_12005	0	AsnC family transcriptional regulator
BRJ	BKD03_02075	BKD03_02080	BKD03_02075 BKD03_02080	BKD03_02070	0	AsnC family transcriptional regulator
OIN	IAR37_12080(rocF)	IAR37_12075	IAR37_12080(rocF) IAR37_12075	IAR37_12085	0	Lrp/AsnC family transcriptional regulator
BIO	BR141012304_20119	BR141012304_20120(arcB)	BR141012304_20119 BR141012304_20120(arcB)	BR141012304_20118	0	Leucine-responsive regulatory protein
OAN	Oant_1470	Oant_1471	Oant_1470 Oant_1471	Oant_1469	0	putative transcriptional regulator, AsnC family
OPS	A8A54_07605 A8A54_13475	A8A54_07600 A8A54_10655	A8A54_07605 A8A54_07600	A8A54_07610	0	AsnC family transcriptional regulator
PSCQ	KHQ08_04130 KHQ08_08130(rocF)	KHQ08_08135	KHQ08_08130(rocF) KHQ08_08135	KHQ08_08125	0	Lrp/AsnC family transcriptional regulator
BOP	AXW83_18095	AXW83_18090	AXW83_18095 AXW83_18090	AXW83_18100	0	AsnC family transcriptional regulator
APRA	G3A50_10950(rocF)	G3A50_10955	G3A50_10950(rocF) G3A50_10955	G3A50_10945	0	Lrp/AsnC family transcriptional regulator
MNO	Mnod_1215	Mnod_1216	Mnod_1215 Mnod_1216	Mnod_1214	0	transcriptional regulator, AsnC family
MAQU	Maq22A_c19660(speB)	Maq22A_c19655	Maq22A_c19660(speB) Maq22A_c19655	Maq22A_c19665	0	AsnC family transcriptional regulator
MTEA	DK419_24155(rocF)	DK419_24160	DK419_24155(rocF) DK419_24160	DK419_24150	0	AsnC family transcriptional regulator
MIND	mvi_29570	mvi_29560	mvi_29570 mvi_29560	mvi_29580	0	AsnC family transcriptional regulator
MIV	C4E04_14935(rocF)	C4E04_14940	C4E04_14935(rocF) C4E04_14940	C4E04_14930	0	AsnC family transcriptional regulator
MICO	GDR74_05810(rocF)	GDR74_05805	GDR74_05810(rocF) GDR74_05805	GDR74_05815	0	AsnC family transcriptional regulator
DEA	FPZ08_06060(rocF)	FPZ08_06065	FPZ08_06060(rocF) FPZ08_06065	FPZ08_06055	0	Lrp/AsnC family transcriptional regulator
PPHR	APZ00_22325	APZ00_22330	APZ00_22325 APZ00_22330	APZ00_22320	0	AsnC family transcriptional regulator
LABR	CHH27_19715(rocF)	CHH27_19720	CHH27_19715(rocF) CHH27_19720	CHH27_19710	0	AsnC family transcriptional regulator
LABP	FJ695_03915(rocF)	FJ695_03920	FJ695_03915(rocF) FJ695_03920	FJ695_03910	0	Lrp/AsnC family transcriptional regulator
LAGG	B0E33_12170	B0E33_12165	B0E33_12170 B0E33_12165	B0E33_12175	0	AsnC family transcriptional regulator
SIL	SPO2119(rocF)	SPO2121(arcB)	SPO2119(rocF) SPO2121(arcB)	SPO2118	0	transcriptional regulator, AsnC family
SIT	TM1040_1165	TM1040_1163	TM1040_1165 TM1040_1163	TM1040_1166	0	transcriptional regulator, AsnC family
RUA	D1823_07000(rocF) D1823_10625(speB)	D1823_07010	D1823_07000(rocF) D1823_07010	D1823_06995	0	Lrp/AsnC family transcriptional regulator
RPON	G3256_09565(rocF)	G3256_09570	G3256_09565(rocF) G3256_09570	G3256_09560	0	Lrp/AsnC family transcriptional regulator
PGA	PGA1_c16370(arcA)	PGA1_c16390(arcB)	PGA1_c16370(arcA) PGA1_c16390(arcB)	PGA1_c16360	0	putative transriptional regulator, AsnC family
PGL	PGA2_c16200(arcA)	PGA2_c16220(arcB)	PGA2_c16200(arcA) PGA2_c16220(arcB)	PGA2_c16190	0	putative transriptional regulator, AsnC family
PGD	Gal_01092 Gal_01706	Gal_01704	Gal_01706 Gal_01704	Gal_01707	0	Transcriptional regulator
PHP	PhaeoP97_01645(arcA)	PhaeoP97_01647(arcB)	PhaeoP97_01645(arcA) PhaeoP97_01647(arcB)	PhaeoP97_01644	0	putative transriptional regulator, AsnC family
PPIC	PhaeoP14_01539(arcA)	PhaeoP14_01541(arcB)	PhaeoP14_01539(arcA) PhaeoP14_01541(arcB)	PhaeoP14_01538	0	putative transriptional regulator, AsnC family
PHQ	D1820_04160(rocF)	D1820_04170	D1820_04160(rocF) D1820_04170	D1820_04155	0	Lrp/AsnC family transcriptional regulator
OAT	OAN307_c23970(arcA)	OAN307_c23960(arcB2)	OAN307_c23970(arcA) OAN307_c23960(arcB2)	OAN307_c23980	0	AsnC family transcriptional regulator
OAR	OA238_c21320(arcA)	OA238_c21340(arcB)	OA238_c21320(arcA) OA238_c21340(arcB)	OA238_c21310	0	putative AsnC family transcriptional regulator
OTM	OSB_15210(arcA)	OSB_15220(rapL_3)	OSB_15210(arcA) OSB_15220(rapL_3)	OSB_15200	0	DNA-binding transcriptional regulator AsnC
OCT	FTO60_07380(rocF)	FTO60_07375	FTO60_07380(rocF) FTO60_07375	FTO60_07385	0	Lrp/AsnC family transcriptional regulator
LMD	METH_08485	METH_08475	METH_08485 METH_08475	METH_08490	0	AsnC family transcriptional regulator
LEJ	ETW24_09795(rocF)	ETW24_09785	ETW24_09795(rocF) ETW24_09785	ETW24_09800	0	Lrp/AsnC family transcriptional regulator
LAQU	R2C4_08720(rocF)	R2C4_08710	R2C4_08720(rocF) R2C4_08710	R2C4_08725	0	Lrp/AsnC family transcriptional regulator
CMAR	IMCC12053_1021	IMCC12053_1020	IMCC12053_1021 IMCC12053_1020	IMCC12053_1022	0	transcriptional regulator, AsnC family
CEH	CEW89_03535(rocF)	CEW89_03540	CEW89_03535(rocF) CEW89_03540	CEW89_03530	0	AsnC family transcriptional regulator
YPAC	CEW88_14110(rocF)	CEW88_14105	CEW88_14110(rocF) CEW88_14105	CEW88_14115	0	AsnC family transcriptional regulator
YAN	AYJ57_16310 AYJ57_17585	AYJ57_16315	AYJ57_16310 AYJ57_16315	AYJ57_16305	0	AsnC family transcriptional regulator
SUAM	BOO69_09395	BOO69_09400	BOO69_09395 BOO69_09400	BOO69_09390	0	AsnC family transcriptional regulator
SULZ	C1J03_13165(rocF)	C1J03_13170	C1J03_13165(rocF) C1J03_13170	C1J03_13160	0	AsnC family transcriptional regulator
SULI	C1J05_09245(rocF)	C1J05_09240	C1J05_09245(rocF) C1J05_09240	C1J05_09250	0	AsnC family transcriptional regulator
SPOT	G6548_09165(rocF)	G6548_09160 G6548_16485	G6548_09165(rocF) G6548_09160	G6548_09170	0	Lrp/AsnC family transcriptional regulator
SMED	JNX03_03630(rocF)	JNX03_03620	JNX03_03630(rocF) JNX03_03620	JNX03_03635	0	Lrp/AsnC family transcriptional regulator
SPSE	SULPSESMR1_01738(arcA)	SULPSESMR1_01739(arcB)	SULPSESMR1_01738(arcA) SULPSESMR1_01739(arcB)	SULPSESMR1_01737	0	regulatory protein AsnC
TOM	BWR18_05975	BWR18_05970	BWR18_05975 BWR18_05970	BWR18_05980	0	AsnC family transcriptional regulator
RMM	ROSMUCSMR3_04004(arcA)	ROSMUCSMR3_04003	ROSMUCSMR3_04004(arcA) ROSMUCSMR3_04003	ROSMUCSMR3_04005	0	leucine-responsive regulatory protein
ROK	RAK1035_2840	RAK1035_2839	RAK1035_2840 RAK1035_2839	RAK1035_2841	0	Transcriptional regulator, AsnC family
RID	RIdsm_02487(arcA_1)	RIdsm_02486	RIdsm_02487(arcA_1) RIdsm_02486	RIdsm_02488	0	Leucine-responsive regulatory protein
ROM	EI983_07455(rocF)	EI983_07450 EI983_15425	EI983_07455(rocF) EI983_07450	EI983_07460	0	Lrp/AsnC family transcriptional regulator
THAA	CFI11_10540(rocF)	CFI11_10535	CFI11_10540(rocF) CFI11_10535	CFI11_10545	0	AsnC family transcriptional regulator
TGL	HFZ77_13090(rocF)	HFZ77_13085	HFZ77_13090(rocF) HFZ77_13085	HFZ77_13095	0	Lrp/AsnC family transcriptional regulator
HAT	RC74_17165	RC74_17170	RC74_17165 RC74_17170	RC74_17160	0	AsnC family transcriptional regulator
RCP	RCAP_rcc02114(arcA)	RCAP_rcc02113(arcB1)	RCAP_rcc02114(arcA) RCAP_rcc02113(arcB1)	RCAP_rcc02115	0	transcriptional regulator, AsnC/Lrp family
RBL	B6K69_11060	B6K69_11065	B6K69_11060 B6K69_11065	B6K69_11055	0	AsnC family transcriptional regulator
PTP	RCA23_c24400(arcA)	RCA23_c24410(arcB)	RCA23_c24400(arcA) RCA23_c24410(arcB)	RCA23_c24390	0	transcriptional regulator, AsnC family
RMB	K529_007550	K529_007560	K529_007550 K529_007560	K529_007545	0	AsnC family transcriptional regulator
RBZ	B9057_07225	B9057_07230	B9057_07225 B9057_07230	B9057_07220	0	AsnC family transcriptional regulator
THW	BMG03_14395	BMG03_14400	BMG03_14395 BMG03_14400	BMG03_14390	0	AsnC family transcriptional regulator
TEC	AKL02_013745(rocF)	AKL02_013750	AKL02_013745(rocF) AKL02_013750	AKL02_013740	0	Lrp/AsnC family transcriptional regulator
LVS	LOKVESSMR4R_01473(arcA)	LOKVESSMR4R_01472(arcB)	LOKVESSMR4R_01473(arcA) LOKVESSMR4R_01472(arcB)	LOKVESSMR4R_01474	0	regulatory protein AsnC
RBG	BG454_17040(rocF)	BG454_17045	BG454_17040(rocF) BG454_17045	BG454_17035	0	Lrp/AsnC family transcriptional regulator
GFU	KM031_16130(rocF)	KM031_16125	KM031_16130(rocF) KM031_16125	KM031_16135	0	Lrp/AsnC family transcriptional regulator
SEDI	EBB79_11995(rocF)	EBB79_12005	EBB79_11995(rocF) EBB79_12005	EBB79_11990	0	Lrp/AsnC family transcriptional regulator
HML	HmaOT1_18185(rocF)	HmaOT1_18180	HmaOT1_18185(rocF) HmaOT1_18180	HmaOT1_18190	0	Lrp/AsnC family transcriptional regulator
PSEB	EOK75_13895(rocF)	EOK75_13900	EOK75_13895(rocF) EOK75_13900	EOK75_13890	0	Lrp/AsnC family transcriptional regulator
LIT	FPZ52_18490(rocF)	FPZ52_18485	FPZ52_18490(rocF) FPZ52_18485	FPZ52_18495	0	Lrp/AsnC family transcriptional regulator
PAED	G5B38_01535(rocF)	G5B38_01525	G5B38_01535(rocF) G5B38_01525	G5B38_01540	0	Lrp/AsnC family transcriptional regulator
PAMO	BAR1_06900 BAR1_08710(rocF)	BAR1_08715	BAR1_08710(rocF) BAR1_08715	BAR1_08705	0	Lrp/AsnC family transcriptional regulator
PSHQ	F3W81_01840 F3W81_11140(rocF)	F3W81_11135	F3W81_11140(rocF) F3W81_11135	F3W81_11145	0	AsnC family transcriptional regulator
CACT	HZ995_15420(rocF)	HZ995_15425	HZ995_15420(rocF) HZ995_15425	HZ995_15415	0	Lrp/AsnC family transcriptional regulator
THAS	C6Y53_00120(rocF)	C6Y53_00125	C6Y53_00120(rocF) C6Y53_00125	C6Y53_00115	0	Lrp/AsnC family transcriptional regulator
CMAG	CBW24_15770	CBW24_15765	CBW24_15770 CBW24_15765	CBW24_15775	0	AsnC family transcriptional regulator
SMAG	AN936_11740 AN936_15450	AN936_15455	AN936_15450 AN936_15455	AN936_15460	0	AsnC family transcriptional regulator
SMAZ	LH19_02830 LH19_12970	LH19_02825	LH19_02830 LH19_02825	LH19_02820	0	AsnC family transcriptional regulator
SWI	Swit_1051	Swit_1052	Swit_1051 Swit_1052	Swit_1050	0	transcriptional regulator, AsnC family
AMV	ACMV_19450(arcA)	ACMV_19460(arcB)	ACMV_19450(arcA) ACMV_19460(arcB)	ACMV_19440	0	AsnC family transcriptional regulator
AZL	AZL_b04890(arg)	AZL_b04900(ocd)	AZL_b04890(arg) AZL_b04900(ocd)	AZL_b04880	0	transcriptional regulator
ALI	AZOLI_p20521(arcA)	AZOLI_p20520(ocd)	AZOLI_p20521(arcA) AZOLI_p20520(ocd)	AZOLI_p20522	0	Transcription regulator (AsnC family)
ATI	AL072_26785	AL072_26780	AL072_26785 AL072_26780	AL072_26790	0	AsnC family transcriptional regulator
AZZ	DEW08_26480(rocF)	DEW08_26475	DEW08_26480(rocF) DEW08_26475	DEW08_26485	0	AsnC family transcriptional regulator
Organism_code	ec:3.5.3.1_gene(s)	ec:6.3.4.6_gene(s)	Operon	Regulator	Regulator_score	Regulator_annotation
ARA	Arad_12252 Arad_12253 Arad_14153(rocF) Arad_4276(rocF)	Arad_10038(uca) Arad_7499	Arad_12252 Arad_12253	Arad_12251	0	transcriptional regulatory protein
Organism_code	ec:4.1.1.19_gene(s)	ec:3.5.3.11_gene(s)	Operon	Regulator	Regulator_score	Regulator_annotation
PKC	PKB_2003 PKB_5157(speA)	PKB_2336 PKB_5162(speB)	PKB_5157(speA) PKB_5162(speB)	PKB_5163	0	transcriptional regulator
SMAV	CFF01_11250	CFF01_11240(speB)	CFF01_11250 CFF01_11240(speB)	CFF01_11255	0	GntR family transcriptional regulator
SMAI	EXU30_01185(speA)	EXU30_01175(speB)	EXU30_01185(speA) EXU30_01175(speB)	EXU30_01190	0	GntR family transcriptional regulator
SPSH	FM037_16330(speA)	FM037_16320(speB)	FM037_16330(speA) FM037_16320(speB)	FM037_16335	0	GntR family transcriptional regulator
SEUR	FM038_010215(speA)	FM038_010225(speB)	FM038_010215(speA) FM038_010225(speB)	FM038_010210	0	GntR family transcriptional regulator
PSEO	OM33_02625 OM33_13105	OM33_13110 OM33_18355	OM33_13105 OM33_13110	OM33_13100	0	AraC family transcriptional regulator
SEDI	EBB79_11805	EBB79_11790(speB) EBB79_11890(speB) EBB79_12645(speB)	EBB79_11805 EBB79_11790(speB) EBB79_11890(speB)	EBB79_11895	0	LysR family transcriptional regulator
AYM	YM304_25640(speA)	YM304_25610(speB)	YM304_25640(speA) YM304_25610(speB)	YM304_25650	0	putative ArsR family transcriptional regulator
OCI	FEZ18_04290	FEZ18_04295(speB)	FEZ18_04290 FEZ18_04295(speB)	FEZ18_04285	0	Crp/Fnr family transcriptional regulator

## Sheet: Benzoate
Chain length of 3
Organism_code	ec:1.14.12.10_gene(s)	ec:1.3.1.25_gene(s)	ec:1.13.11.1_gene(s)	Operon	Regulator	Regulator_score	Regulator_annotation
PGE	LG71_16195 LG71_16200	LG71_16210(benD)	LG71_13750 LG71_16190	LG71_16195 LG71_16200 LG71_16210(benD) LG71_16190	LG71_16185	0	IclR family transcriptional regulator
PGE	LG71_16195 LG71_16200	LG71_16210(benD)	LG71_13750 LG71_16190	LG71_16200 LG71_16210(benD) LG71_16190	LG71_16185	0	IclR family transcriptional regulator
ACB	A1S_1214 A1S_1215	A1S_1212	A1S_1845	A1S_1214 A1S_1215 A1S_1212	A1S_1216	0	LysR regulator
ACB	A1S_1214 A1S_1215	A1S_1212	A1S_1845	A1S_1215 A1S_1212	A1S_1216	0	LysR regulator
ABY	ABAYE2555(benA) ABAYE2556(benB)	ABAYE2558(benD)	ABAYE1718(catA)	ABAYE2555(benA) ABAYE2556(benB) ABAYE2558(benD)	ABAYE2553	0	transcriptional regulator of benzoate degradation (LysR family)
ABC	ACICU_01191 ACICU_01192	ACICU_01189	ACICU_01958	ACICU_01191 ACICU_01192 ACICU_01189	ACICU_01193	0	Transcriptional regulator
ABC	ACICU_01191 ACICU_01192	ACICU_01189	ACICU_01958	ACICU_01192 ACICU_01189	ACICU_01193	0	Transcriptional regulator
ABN	AB57_1349 AB57_1350	AB57_1347	AB57_2181	AB57_1349 AB57_1350 AB57_1347	AB57_1351	0	LysR family transcriptional regulator
ABN	AB57_1349 AB57_1350	AB57_1347	AB57_2181	AB57_1350 AB57_1347	AB57_1351	0	LysR family transcriptional regulator
ABB	ABBFA_02333(cbdA) ABBFA_02334(cbdB_2)	ABBFA_02336(lvr)	ABBFA_01587(catA)	ABBFA_02333(cbdA) ABBFA_02334(cbdB_2) ABBFA_02336(lvr)	ABBFA_02332	0	HTH-type transcriptional regulator BenM
ABZ	ABZJ_01350(benB) ABZJ_01351(benA)	ABZJ_01348	ABZJ_02139(catA)	ABZJ_01350(benB) ABZJ_01351(benA) ABZJ_01348	ABZJ_01352	0	LysR family transcriptional regulator
ABZ	ABZJ_01350(benB) ABZJ_01351(benA)	ABZJ_01348	ABZJ_02139(catA)	ABZJ_01351(benA) ABZJ_01348	ABZJ_01352	0	LysR family transcriptional regulator
ABR	ABTJ_02514 ABTJ_02515	ABTJ_02517	ABTJ_01750	ABTJ_02514 ABTJ_02515 ABTJ_02517	ABTJ_02513	0	transcriptional regulator
ABD	ABTW07_1378 ABTW07_1379(benA)	ABTW07_1376	ABTW07_2169(catA)	ABTW07_1378 ABTW07_1379(benA) ABTW07_1376	ABTW07_1380	0	transcriptional regulator
ABD	ABTW07_1378 ABTW07_1379(benA)	ABTW07_1376	ABTW07_2169(catA)	ABTW07_1379(benA) ABTW07_1376	ABTW07_1380	0	transcriptional regulator
ABH	M3Q_1570 M3Q_1571	M3Q_1568	M3Q_2306	M3Q_1570 M3Q_1571 M3Q_1568	M3Q_1572	0	transcriptional regulator
ABH	M3Q_1570 M3Q_1571	M3Q_1568	M3Q_2306	M3Q_1571 M3Q_1568	M3Q_1572	0	transcriptional regulator
ABAD	ABD1_12230(benB) ABD1_12240(benA)	ABD1_12210(benD)	ABD1_18690(catA)	ABD1_12230(benB) ABD1_12240(benA) ABD1_12210(benD)	ABD1_12250	0	benzoate degradation transcriptional regulator
ABAD	ABD1_12230(benB) ABD1_12240(benA)	ABD1_12210(benD)	ABD1_18690(catA)	ABD1_12240(benA) ABD1_12210(benD)	ABD1_12250	0	benzoate degradation transcriptional regulator
ABJ	BJAB07104_01361 BJAB07104_01362	BJAB07104_01359	BJAB07104_01781	BJAB07104_01361 BJAB07104_01362 BJAB07104_01359	BJAB07104_01363	0	Transcriptional regulator
ABJ	BJAB07104_01361 BJAB07104_01362	BJAB07104_01359	BJAB07104_01781	BJAB07104_01362 BJAB07104_01359	BJAB07104_01363	0	Transcriptional regulator
ABAB	BJAB0715_01373 BJAB0715_01374	BJAB0715_01371	BJAB0715_02104	BJAB0715_01373 BJAB0715_01374 BJAB0715_01371	BJAB0715_01375	0	Transcriptional regulator
ABAB	BJAB0715_01373 BJAB0715_01374	BJAB0715_01371	BJAB0715_02104	BJAB0715_01374 BJAB0715_01371	BJAB0715_01375	0	Transcriptional regulator
ABAJ	BJAB0868_01309 BJAB0868_01310	BJAB0868_01307	BJAB0868_02097	BJAB0868_01309 BJAB0868_01310 BJAB0868_01307	BJAB0868_01311	0	Transcriptional regulator
ABAJ	BJAB0868_01309 BJAB0868_01310	BJAB0868_01307	BJAB0868_02097	BJAB0868_01310 BJAB0868_01307	BJAB0868_01311	0	Transcriptional regulator
ABAZ	P795_11415 P795_11420	P795_11430	P795_7675	P795_11415 P795_11420 P795_11430	P795_11410	0	benzoate degradation transcriptional regulator
ABK	LX00_05845 LX00_05850	LX00_05835	LX00_09915	LX00_05845 LX00_05850 LX00_05835	LX00_05855	0	LysR family transcriptional regulator
ABK	LX00_05845 LX00_05850	LX00_05835	LX00_09915	LX00_05850 LX00_05835	LX00_05855	0	LysR family transcriptional regulator
ABAU	IX87_04575 IX87_04580	IX87_04590	IX87_20700	IX87_04575 IX87_04580 IX87_04590	IX87_04570	0	LysR family transcriptional regulator
ABAA	IX88_08140 IX88_08145	IX88_08130	IX88_11410	IX88_08140 IX88_08145 IX88_08130	IX88_08150	0	LysR family transcriptional regulator
ABAA	IX88_08140 IX88_08145	IX88_08130	IX88_11410	IX88_08145 IX88_08130	IX88_08150	0	LysR family transcriptional regulator
ABW	BL01_13760 BL01_13765	BL01_13775	BL01_00810	BL01_13760 BL01_13765 BL01_13775	BL01_13755	0	LysR family transcriptional regulator
ANO	RR32_12255 RR32_12260	RR32_12270	RR32_08620	RR32_12255 RR32_12260 RR32_12270	RR32_12250	0	LysR family transcriptional regulator
ACD	AOLE_13335 AOLE_13340	AOLE_13350(benD)	AOLE_08615	AOLE_13335 AOLE_13340 AOLE_13350(benD)	AOLE_13330	0	HTH-type transcriptional regulator catM (Cat operon transcriptionalregulator)
ACI	ACIAD1436(benA) ACIAD1437(benB)	ACIAD1439(benD)	ACIAD1442(catA)	ACIAD1436(benA) ACIAD1437(benB) ACIAD1439(benD) ACIAD1442(catA)	ACIAD1435	0	transcriptional regulator of benzoate degradation (LysR family)
ACW	A0J50_11635 A0J50_11640	A0J50_11650	A0J50_07965	A0J50_11635 A0J50_11640 A0J50_11650	A0J50_11630	0	LysR family transcriptional regulator
ASOL	BEN76_06775 BEN76_06780	BEN76_06765	BEN76_06755	BEN76_06775 BEN76_06780 BEN76_06765 BEN76_06755	BEN76_06785	0	LysR family transcriptional regulator
ASOL	BEN76_06775 BEN76_06780	BEN76_06765	BEN76_06755	BEN76_06780 BEN76_06765 BEN76_06755	BEN76_06785	0	LysR family transcriptional regulator
ADV	DJ533_10805(benA) DJ533_10810(benB)	DJ533_10820	DJ533_02035(catA) DJ533_09570(catA)	DJ533_10805(benA) DJ533_10810(benB) DJ533_10820	DJ533_10800	0	LysR family transcriptional regulator
AWU	BEN71_06060(benB) BEN71_06065(benA)	BEN71_06045	BEN71_06025(catA)	BEN71_06060(benB) BEN71_06065(benA) BEN71_06045 BEN71_06025(catA)	BEN71_06070	0	LysR family transcriptional regulator
AWU	BEN71_06060(benB) BEN71_06065(benA)	BEN71_06045	BEN71_06025(catA)	BEN71_06065(benA) BEN71_06045 BEN71_06025(catA)	BEN71_06070	0	LysR family transcriptional regulator
AGU	AS4_23670(benA) AS4_23680(benB)	AS4_23700(benD)	AS4_15590(catA) AS4_16400(catA) AS4_23660(catA)	AS4_23670(benA) AS4_23680(benB) AS4_23700(benD) AS4_23660(catA)	AS4_23650	0	LysR family transcriptional regulator BenM
AGU	AS4_23670(benA) AS4_23680(benB)	AS4_23700(benD)	AS4_15590(catA) AS4_16400(catA) AS4_23660(catA)	AS4_23680(benB) AS4_23700(benD) AS4_23660(catA)	AS4_23650	0	LysR family transcriptional regulator BenM
ADS	FPL17_10290(benA) FPL17_10295(benB)	FPL17_10305	FPL17_09055(catA)	FPL17_10290(benA) FPL17_10295(benB) FPL17_10305	FPL17_10285	0	LysR family transcriptional regulator
ABER	BSR55_11555 BSR55_11560	BSR55_11570	BSR55_11550 BSR55_16055 BSR55_16115	BSR55_11555 BSR55_11560 BSR55_11570 BSR55_11550	BSR55_11545	0	LysR family transcriptional regulator
ABER	BSR55_11555 BSR55_11560	BSR55_11570	BSR55_11550 BSR55_16055 BSR55_16115	BSR55_11560 BSR55_11570 BSR55_11550	BSR55_11545	0	LysR family transcriptional regulator
RPJ	N234_37280 N234_37285	N234_27840 N234_37270(benD)	N234_37290	N234_37280 N234_37285 N234_37270(benD) N234_37290	N234_37295	0	LysR family transcriptional regulator
RPJ	N234_37280 N234_37285	N234_27840 N234_37270(benD)	N234_37290	N234_37285 N234_37270(benD) N234_37290	N234_37295	0	LysR family transcriptional regulator
REH	H16_A1962(benB) H16_A1963(benA)	H16_A1960(benD)	H16_A0633(pcaH2) H16_A1964(catA)	H16_A1962(benB) H16_A1963(benA) H16_A1960(benD) H16_A1964(catA)	H16_A1965	0	benzoate operon transcriptional regulator,LysR-family
REH	H16_A1962(benB) H16_A1963(benA)	H16_A1960(benD)	H16_A0633(pcaH2) H16_A1964(catA)	H16_A1963(benA) H16_A1960(benD) H16_A1964(catA)	H16_A1965	0	benzoate operon transcriptional regulator,LysR-family
CNC	CNE_1c19320(benB) CNE_1c19330(benA)	CNE_1c19300(benD)	CNE_1c17610(catA1) CNE_1c19340(catA2) CNE_BB1p12410(catA) CNE_BB2p00480(pcaH1) CNE_BB2p02630(pcaH2)	CNE_1c19320(benB) CNE_1c19330(benA) CNE_1c19300(benD) CNE_1c19340(catA2)	CNE_1c19350	0	regulator of catechol degradation CatR
CNC	CNE_1c19320(benB) CNE_1c19330(benA)	CNE_1c19300(benD)	CNE_1c17610(catA1) CNE_1c19340(catA2) CNE_BB1p12410(catA) CNE_BB2p00480(pcaH1) CNE_BB2p02630(pcaH2)	CNE_1c19330(benA) CNE_1c19300(benD) CNE_1c19340(catA2)	CNE_1c19350	0	regulator of catechol degradation CatR
CUH	BJN34_08560(benA) BJN34_08565(benB)	BJN34_08575(benD)	BJN34_08555 BJN34_18150 BJN34_26685	BJN34_08560(benA) BJN34_08565(benB) BJN34_08575(benD) BJN34_08555	BJN34_08550	0	LysR family transcriptional regulator
CUH	BJN34_08560(benA) BJN34_08565(benB)	BJN34_08575(benD)	BJN34_08555 BJN34_18150 BJN34_26685	BJN34_08565(benB) BJN34_08575(benD) BJN34_08555	BJN34_08550	0	LysR family transcriptional regulator
RME	Rmet_4882(benA) Rmet_4883(benB)	Rmet_4885(benD)	Rmet_1781(catA) Rmet_4881(catA) Rmet_5062	Rmet_4882(benA) Rmet_4883(benB) Rmet_4885(benD) Rmet_4881(catA)	Rmet_4880	0	transcriptional regulator, LysR family
RME	Rmet_4882(benA) Rmet_4883(benB)	Rmet_4885(benD)	Rmet_1781(catA) Rmet_4881(catA) Rmet_5062	Rmet_4883(benB) Rmet_4885(benD) Rmet_4881(catA)	Rmet_4880	0	transcriptional regulator, LysR family
CBW	RR42_s0556 RR42_s0557	RR42_s0554	RR42_s0558 RR42_s2914	RR42_s0556 RR42_s0557 RR42_s0554 RR42_s0558	RR42_s0559	0	Aromatic hydrocarbon utilization transcriptional regulator CatR (LysR family)
CBW	RR42_s0556 RR42_s0557	RR42_s0554	RR42_s0558 RR42_s2914	RR42_s0557 RR42_s0554 RR42_s0558	RR42_s0559	0	Aromatic hydrocarbon utilization transcriptional regulator CatR (LysR family)
CPAU	EHF44_23080 EHF44_23085(benB)	EHF44_23095	EHF44_23075(catA)	EHF44_23080 EHF44_23085(benB) EHF44_23095 EHF44_23075(catA)	EHF44_23070	0	LysR family transcriptional regulator
CPAU	EHF44_23080 EHF44_23085(benB)	EHF44_23095	EHF44_23075(catA)	EHF44_23085(benB) EHF44_23095 EHF44_23075(catA)	EHF44_23070	0	LysR family transcriptional regulator
COX	E0W60_32245(benB) E0W60_32250	E0W60_20505 E0W60_32235	E0W60_19730 E0W60_32255(catA)	E0W60_32245(benB) E0W60_32250 E0W60_32235 E0W60_32255(catA)	E0W60_32260	0	LysR family transcriptional regulator
COX	E0W60_32245(benB) E0W60_32250	E0W60_20505 E0W60_32235	E0W60_19730 E0W60_32255(catA)	E0W60_32250 E0W60_32235 E0W60_32255(catA)	E0W60_32260	0	LysR family transcriptional regulator
BUB	BW23_4427(benB) BW23_4428(benA)	BW23_4425	BW23_4429(catA) BW23_4527(catA)	BW23_4427(benB) BW23_4428(benA) BW23_4425 BW23_4429(catA)	BW23_4430	0	bacterial regulatory helix-turn-helix, lysR family protein
BUB	BW23_4427(benB) BW23_4428(benA)	BW23_4425	BW23_4429(catA) BW23_4527(catA)	BW23_4428(benA) BW23_4425 BW23_4429(catA)	BW23_4430	0	bacterial regulatory helix-turn-helix, lysR family protein
BSTG	WT74_22620 WT74_22625	WT74_22610(benD)	WT74_22630 WT74_23070	WT74_22620 WT74_22625 WT74_22610(benD) WT74_22630	WT74_22635	0	LysR family transcriptional regulator
BSTG	WT74_22620 WT74_22625	WT74_22610(benD)	WT74_22630 WT74_23070	WT74_22625 WT74_22610(benD) WT74_22630	WT74_22635	0	LysR family transcriptional regulator
BUM	AXG89_16425 AXG89_16430	AXG89_16415(benD)	AXG89_16435 AXG89_31920	AXG89_16425 AXG89_16430 AXG89_16415(benD) AXG89_16435	AXG89_16440	0	LysR family transcriptional regulator
BUM	AXG89_16425 AXG89_16430	AXG89_16415(benD)	AXG89_16435 AXG89_31920	AXG89_16430 AXG89_16415(benD) AXG89_16435	AXG89_16440	0	LysR family transcriptional regulator
BUI	AX768_26135 AX768_26140	AX768_26125(benD)	AX768_26145	AX768_26135 AX768_26140 AX768_26125(benD) AX768_26145	AX768_26150	0	LysR family transcriptional regulator
BUI	AX768_26135 AX768_26140	AX768_26125(benD)	AX768_26145	AX768_26140 AX768_26125(benD) AX768_26145	AX768_26150	0	LysR family transcriptional regulator
BXE	Bxe_B0914(benB) Bxe_B0915(benA)	Bxe_B0912(benD)	Bxe_A2109(catA)	Bxe_B0914(benB) Bxe_B0915(benA) Bxe_B0912(benD)	Bxe_B0916	0	transcriptional regulator, LysR family
BXE	Bxe_B0914(benB) Bxe_B0915(benA)	Bxe_B0912(benD)	Bxe_A2109(catA)	Bxe_B0915(benA) Bxe_B0912(benD)	Bxe_B0916	0	transcriptional regulator, LysR family
BXB	DR64_6235(benB) DR64_6236(benA)	DR64_6233	DR64_4264(catA)	DR64_6235(benB) DR64_6236(benA) DR64_6233	DR64_6237	0	HTH-type transcriptional regulator BenM
BXB	DR64_6235(benB) DR64_6236(benA)	DR64_6233	DR64_4264(catA)	DR64_6236(benA) DR64_6233	DR64_6237	0	HTH-type transcriptional regulator BenM
BPH	Bphy_5351 Bphy_5352	Bphy_5349	Bphy_4028	Bphy_5351 Bphy_5352 Bphy_5349	Bphy_5353	0	transcriptional regulator, LysR family
BPH	Bphy_5351 Bphy_5352	Bphy_5349	Bphy_4028	Bphy_5352 Bphy_5349	Bphy_5353	0	transcriptional regulator, LysR family
BPX	BUPH_01848 BUPH_01849	BUPH_01851	BUPH_01847 BUPH_04515	BUPH_01848 BUPH_01849 BUPH_01851 BUPH_01847	BUPH_01846	0	LysR family transcriptional regulator
BPX	BUPH_01848 BUPH_01849	BUPH_01851	BUPH_01847 BUPH_04515	BUPH_01849 BUPH_01851 BUPH_01847	BUPH_01846	0	LysR family transcriptional regulator
BPY	Bphyt_1591 Bphyt_1592	Bphyt_1594	Bphyt_1590 Bphyt_2152	Bphyt_1591 Bphyt_1592 Bphyt_1594 Bphyt_1590	Bphyt_1589	0	transcriptional regulator, LysR family
BPY	Bphyt_1591 Bphyt_1592	Bphyt_1594	Bphyt_1590 Bphyt_2152	Bphyt_1592 Bphyt_1594 Bphyt_1590	Bphyt_1589	0	transcriptional regulator, LysR family
BUZ	AYM40_25990 AYM40_25995	AYM40_26005(benD)	AYM40_09590 AYM40_25985 AYM40_29055	AYM40_25990 AYM40_25995 AYM40_26005(benD) AYM40_25985	AYM40_25980	0	LysR family transcriptional regulator
BUZ	AYM40_25990 AYM40_25995	AYM40_26005(benD)	AYM40_09590 AYM40_25985 AYM40_29055	AYM40_25995 AYM40_26005(benD) AYM40_25985	AYM40_25980	0	LysR family transcriptional regulator
BCAI	K788_0005749 K788_0005750	K788_0005752	K788_00031790	K788_0005749 K788_0005750 K788_0005752	K788_0005748	0	Aromatic hydrocarbon utilization transcriptional regulator CatR
PSPW	BJG93_32085(benA) BJG93_32090(benB)	BJG93_32100	BJG93_00455(catA)	BJG93_32085(benA) BJG93_32090(benB) BJG93_32100	BJG93_32080	0	LysR family transcriptional regulator
PARB	CJU94_35230 CJU94_35235(benB) CJU94_37910	CJU94_35245(benD) CJU94_37920(benD)	CJU94_14575(catA) CJU94_35225(catA)	CJU94_35230 CJU94_35235(benB) CJU94_35245(benD) CJU94_35225(catA)	CJU94_35220	0	LysR family transcriptional regulator
PARB	CJU94_35230 CJU94_35235(benB) CJU94_37910	CJU94_35245(benD) CJU94_37920(benD)	CJU94_14575(catA) CJU94_35225(catA)	CJU94_35235(benB) CJU94_35245(benD) CJU94_35225(catA)	CJU94_35220	0	LysR family transcriptional regulator
PHS	C2L64_29835(benB) C2L64_29840 C2L64_48525(benB) C2L64_48530	C2L64_29825(benD) C2L64_48515(benD)	C2L64_19100(catA) C2L64_29845(catA) C2L64_48535(catA)	C2L64_29835(benB) C2L64_29840 C2L64_29825(benD) C2L64_29845(catA)	C2L64_29850	0	LysR family transcriptional regulator
PHS	C2L64_29835(benB) C2L64_29840 C2L64_48525(benB) C2L64_48530	C2L64_29825(benD) C2L64_48515(benD)	C2L64_19100(catA) C2L64_29845(catA) C2L64_48535(catA)	C2L64_29840 C2L64_29825(benD) C2L64_29845(catA)	C2L64_29850	0	LysR family transcriptional regulator
PHS	C2L64_29835(benB) C2L64_29840 C2L64_48525(benB) C2L64_48530	C2L64_29825(benD) C2L64_48515(benD)	C2L64_19100(catA) C2L64_29845(catA) C2L64_48535(catA)	C2L64_48525(benB) C2L64_48530 C2L64_48515(benD) C2L64_48535(catA)	C2L64_48540	0	LysR family transcriptional regulator
PHS	C2L64_29835(benB) C2L64_29840 C2L64_48525(benB) C2L64_48530	C2L64_29825(benD) C2L64_48515(benD)	C2L64_19100(catA) C2L64_29845(catA) C2L64_48535(catA)	C2L64_48530 C2L64_48515(benD) C2L64_48535(catA)	C2L64_48540	0	LysR family transcriptional regulator
PTER	C2L65_18560 C2L65_18565(benB)	C2L65_18575(benD)	C2L65_16975(catA) C2L65_18555(catA) C2L65_38565	C2L65_18560 C2L65_18565(benB) C2L65_18575(benD) C2L65_18555(catA)	C2L65_18550	0	LysR family transcriptional regulator
PTER	C2L65_18560 C2L65_18565(benB)	C2L65_18575(benD)	C2L65_16975(catA) C2L65_18555(catA) C2L65_38565	C2L65_18565(benB) C2L65_18575(benD) C2L65_18555(catA)	C2L65_18550	0	LysR family transcriptional regulator
PCJ	CUJ87_08355 CUJ87_08360(benB)	CUJ87_08370(benD)	CUJ87_08350(catA)	CUJ87_08355 CUJ87_08360(benB) CUJ87_08370(benD) CUJ87_08350(catA)	CUJ87_08345	0	LysR family transcriptional regulator
PCJ	CUJ87_08355 CUJ87_08360(benB)	CUJ87_08370(benD)	CUJ87_08350(catA)	CUJ87_08360(benB) CUJ87_08370(benD) CUJ87_08350(catA)	CUJ87_08345	0	LysR family transcriptional regulator
PTS	CUJ90_10090(benB) CUJ90_10095	CUJ90_10080(benD)	CUJ90_10100(catA)	CUJ90_10090(benB) CUJ90_10095 CUJ90_10080(benD) CUJ90_10100(catA)	CUJ90_10105	0	LysR family transcriptional regulator
PTS	CUJ90_10090(benB) CUJ90_10095	CUJ90_10080(benD)	CUJ90_10100(catA)	CUJ90_10095 CUJ90_10080(benD) CUJ90_10100(catA)	CUJ90_10105	0	LysR family transcriptional regulator
PCAF	DSC91_002405 DSC91_002406	DSC91_002403	DSC91_002408 DSC91_003387	DSC91_002405 DSC91_002406 DSC91_002403 DSC91_002408	DSC91_002409	0	LysR family transcriptional regulator
PCAF	DSC91_002405 DSC91_002406	DSC91_002403	DSC91_002408 DSC91_003387	DSC91_002406 DSC91_002403 DSC91_002408	DSC91_002409	0	LysR family transcriptional regulator
PGIS	I6I06_20435 I6I06_20440(benB)	I6I06_20450 I6I06_20465	I6I06_03860(catA) I6I06_20430(catA)	I6I06_20435 I6I06_20440(benB) I6I06_20450 I6I06_20465 I6I06_20430(catA)	I6I06_20425	0	LysR family transcriptional regulator
PGIS	I6I06_20435 I6I06_20440(benB)	I6I06_20450 I6I06_20465	I6I06_03860(catA) I6I06_20430(catA)	I6I06_20440(benB) I6I06_20450 I6I06_20465 I6I06_20430(catA)	I6I06_20425	0	LysR family transcriptional regulator
PACS	FAZ98_17680 FAZ98_17685(benB)	FAZ98_17695	FAZ98_33390(catA)	FAZ98_17680 FAZ98_17685(benB) FAZ98_17695	FAZ98_17675	0	LysR family transcriptional regulator
CABA	SBC2_79720(cbdA) SBC2_79730(cbdB)	SBC2_79750	SBC2_53990(catA2) SBC2_78300(clcA_2) SBC2_79710(catA1)	SBC2_79720(cbdA) SBC2_79730(cbdB) SBC2_79750 SBC2_79710(catA1)	SBC2_79700	0	HTH-type transcriptional regulator BenM
CABA	SBC2_79720(cbdA) SBC2_79730(cbdB)	SBC2_79750	SBC2_53990(catA2) SBC2_78300(clcA_2) SBC2_79710(catA1)	SBC2_79730(cbdB) SBC2_79750 SBC2_79710(catA1)	SBC2_79700	0	HTH-type transcriptional regulator BenM
BUO	BRPE64_DCDS08480 BRPE64_DCDS08490	BRPE64_DCDS08510	BRPE64_DCDS08470	BRPE64_DCDS08480 BRPE64_DCDS08490 BRPE64_DCDS08510 BRPE64_DCDS08470	BRPE64_DCDS08460	0	transcriptional regulator LysR family
BUO	BRPE64_DCDS08480 BRPE64_DCDS08490	BRPE64_DCDS08510	BRPE64_DCDS08470	BRPE64_DCDS08490 BRPE64_DCDS08510 BRPE64_DCDS08470	BRPE64_DCDS08460	0	transcriptional regulator LysR family
AFA	UZ73_16150 UZ73_17865 UZ73_17870	UZ73_17880(benD)	UZ73_17535	UZ73_17865 UZ73_17870 UZ73_17880(benD)	UZ73_17860	0	LysR family transcriptional regulator
AFQ	AFA_06540 AFA_08560 AFA_08565(benB)	AFA_08575(benD)	AFA_08250(catA)	AFA_08560 AFA_08565(benB) AFA_08575(benD)	AFA_08555	0	LysR family transcriptional regulator
AAQU	D3M96_08270 D3M96_09780 D3M96_09785(benB)	D3M96_09795	D3M96_09460(catA)	D3M96_09780 D3M96_09785(benB) D3M96_09795	D3M96_09775	0	LysR family transcriptional regulator
AAMM	FE795_07775 FE795_07780(benB)	FE795_07790	FE795_07450(catA)	FE795_07775 FE795_07780(benB) FE795_07790	FE795_07770	0	LysR family transcriptional regulator
AON	DEH84_15060(benA) DEH84_15065(benB)	DEH84_15075	DEH84_02745 DEH84_15055(catA)	DEH84_15060(benA) DEH84_15065(benB) DEH84_15075 DEH84_15055(catA)	DEH84_15050	0	LysR family transcriptional regulator
AON	DEH84_15060(benA) DEH84_15065(benB)	DEH84_15075	DEH84_02745 DEH84_15055(catA)	DEH84_15065(benB) DEH84_15075 DEH84_15055(catA)	DEH84_15050	0	LysR family transcriptional regulator
MNO	Mnod_2368 Mnod_2369	Mnod_2371	Mnod_2372 Mnod_8639	Mnod_2368 Mnod_2369 Mnod_2371 Mnod_2372	Mnod_2367	0	transcriptional regulator, LysR family
MTEA	DK419_08700(benA) DK419_08705(benB)	DK419_08715	DK419_04225 DK419_08720(catA)	DK419_08700(benA) DK419_08705(benB) DK419_08715 DK419_08720(catA)	DK419_08695	0	LysR family transcriptional regulator
MIND	mvi_57230(benA) mvi_57240	mvi_57260(benD)	mvi_01310(catA_1) mvi_57270(catA_3)	mvi_57230(benA) mvi_57240 mvi_57260(benD) mvi_57270(catA_3)	mvi_57220	0	LysR family transcriptional regulator
CEH	CEW89_02905 CEW89_02910(benB)	CEW89_02920(benD)	CEW89_11345	CEW89_02905 CEW89_02910(benB) CEW89_02920(benD)	CEW89_02900	0	LysR family transcriptional regulator
TEC	AKL02_003780 AKL02_003785(benB)	AKL02_003795	AKL02_008295	AKL02_003780 AKL02_003785(benB) AKL02_003795	AKL02_003775	0	LysR family transcriptional regulator
NAR	Saro_0538 Saro_0539 Saro_1680 Saro_3863 Saro_3864	Saro_0540 Saro_3837	Saro_3830	Saro_0538 Saro_0539 Saro_0540	Saro_0537	0	transcriptional regulator, LysR family
SWI	Swit_1532 Swit_2634 Swit_2635	Swit_2636 Swit_5024	Swit_0977 Swit_5041	Swit_2634 Swit_2635 Swit_2636	Swit_2633	0	transcriptional regulator, LysR family
RGI	RGI145_20875 RGI145_20880	RGI145_20865(benD)	RGI145_20860	RGI145_20875 RGI145_20880 RGI145_20865(benD) RGI145_20860	RGI145_20885	0	LysR family transcriptional regulator
RGI	RGI145_20875 RGI145_20880	RGI145_20865(benD)	RGI145_20860	RGI145_20880 RGI145_20865(benD) RGI145_20860	RGI145_20885	0	LysR family transcriptional regulator
RMUC	FOB66_02965(benA) FOB66_02970(benB)	FOB66_02980	FOB66_02985(catA)	FOB66_02965(benA) FOB66_02970(benB) FOB66_02980 FOB66_02985(catA)	FOB66_02960	0	LysR family transcriptional regulator
AZL	AZL_a07340(benA) AZL_a07350(benB)	AZL_a07370(benD)	AZL_a06810(catA)	AZL_a07340(benA) AZL_a07350(benB) AZL_a07370(benD)	AZL_a07330	0	transcriptional regulator
MMAT	MMAGJ_48120 MMAGJ_48130	MMAGJ_52720(benD)	MMAGJ_48160(catA)	MMAGJ_48120 MMAGJ_48130	MMAGJ_48140	0	LysR family transcriptional regulator
SQZ	FQU76_02760(benB) FQU76_02765(benA)	FQU76_02750	FQU76_02780(catA)	FQU76_02760(benB) FQU76_02765(benA) FQU76_02750	FQU76_02770	0	LysR family transcriptional regulator
SQZ	FQU76_02760(benB) FQU76_02765(benA)	FQU76_02750	FQU76_02780(catA)	FQU76_02765(benA) FQU76_02750	FQU76_02770	0	LysR family transcriptional regulator
STSU	B7R87_02855 B7R87_02860	B7R87_02845(benD)	B7R87_02875	B7R87_02855 B7R87_02860 B7R87_02845(benD)	B7R87_02865	0	LysR family transcriptional regulator
STSU	B7R87_02855 B7R87_02860	B7R87_02845(benD)	B7R87_02875	B7R87_02860 B7R87_02845(benD)	B7R87_02865	0	LysR family transcriptional regulator
ARU	ASPU41_14635 ASPU41_14640	ASPU41_14625(benD)	ASPU41_05090 ASPU41_14650	ASPU41_14635 ASPU41_14640 ASPU41_14625(benD)	ASPU41_14645	0	LysR family transcriptional regulator
ARU	ASPU41_14635 ASPU41_14640	ASPU41_14625(benD)	ASPU41_05090 ASPU41_14650	ASPU41_14640 ASPU41_14625(benD)	ASPU41_14645	0	LysR family transcriptional regulator
PSEY	GU243_07200(benA) GU243_07205(benB)	GU243_07215	GU243_07185(catA)	GU243_07200(benA) GU243_07205(benB) GU243_07215	GU243_07195	0	LysR family transcriptional regulator
Organism_code	ec:1.14.12.10_gene(s)	ec:1.3.1.25_gene(s)	ec:1.13.11.2_gene(s)	Operon	Regulator	Regulator_score	Regulator_annotation
PSD	DSC_14920 DSC_14925	DSC_14910(benD)	DSC_04410 DSC_09025 DSC_09150	DSC_14920 DSC_14925 DSC_14910(benD)	DSC_14930	0	transcriptional regulator catR
PSD	DSC_14920 DSC_14925	DSC_14910(benD)	DSC_04410 DSC_09025 DSC_09150	DSC_14925 DSC_14910(benD)	DSC_14930	0	transcriptional regulator catR
ADV	DJ533_10805(benA) DJ533_10810(benB)	DJ533_10820	DJ533_01805	DJ533_10805(benA) DJ533_10810(benB) DJ533_10820	DJ533_10800	0	LysR family transcriptional regulator
ASIM	FE240_08785 FE240_08790(benB)	FE240_08800	FE240_03490	FE240_08785 FE240_08790(benB) FE240_08800	FE240_08780	0	LysR family transcriptional regulator
PACS	FAZ98_17680 FAZ98_17685(benB)	FAZ98_17695	FAZ98_24785	FAZ98_17680 FAZ98_17685(benB) FAZ98_17695	FAZ98_17675	0	LysR family transcriptional regulator
AFA	UZ73_16150 UZ73_17865 UZ73_17870	UZ73_17880(benD)	UZ73_18530	UZ73_17865 UZ73_17870 UZ73_17880(benD)	UZ73_17860	0	LysR family transcriptional regulator
AFQ	AFA_06540 AFA_08560 AFA_08565(benB)	AFA_08575(benD)	AFA_09255	AFA_08560 AFA_08565(benB) AFA_08575(benD)	AFA_08555	0	LysR family transcriptional regulator
AAQU	D3M96_08270 D3M96_09780 D3M96_09785(benB)	D3M96_09795	D3M96_10490	D3M96_09780 D3M96_09785(benB) D3M96_09795	D3M96_09775	0	LysR family transcriptional regulator
THK	CCZ27_03200 CCZ27_03205 CCZ27_06680 CCZ27_06685 CCZ27_16250(benB) CCZ27_16255(benA)	CCZ27_03210(benD) CCZ27_16240(benD)	CCZ27_04560 CCZ27_10810 CCZ27_16265	CCZ27_06680 CCZ27_06685	CCZ27_06675	0	AraC family transcriptional regulator
MNO	Mnod_2368 Mnod_2369	Mnod_2371	Mnod_5141	Mnod_2368 Mnod_2369 Mnod_2371	Mnod_2367	0	transcriptional regulator, LysR family
MTEA	DK419_08700(benA) DK419_08705(benB)	DK419_08715	DK419_10140	DK419_08700(benA) DK419_08705(benB) DK419_08715	DK419_08695	0	LysR family transcriptional regulator
MIND	mvi_57230(benA) mvi_57240	mvi_57260(benD)	mvi_13080	mvi_57230(benA) mvi_57240 mvi_57260(benD)	mvi_57220	0	LysR family transcriptional regulator
CEH	CEW89_02905 CEW89_02910(benB)	CEW89_02920(benD)	CEW89_11420	CEW89_02905 CEW89_02910(benB) CEW89_02920(benD)	CEW89_02900	0	LysR family transcriptional regulator
TEC	AKL02_003780 AKL02_003785(benB)	AKL02_003795	AKL02_008235 AKL02_011190	AKL02_003780 AKL02_003785(benB) AKL02_003795	AKL02_003775	0	LysR family transcriptional regulator
NAR	Saro_0538 Saro_0539 Saro_1680 Saro_3863 Saro_3864	Saro_0540 Saro_3837	Saro_3857	Saro_0538 Saro_0539 Saro_0540	Saro_0537	0	transcriptional regulator, LysR family
SWI	Swit_1532 Swit_2634 Swit_2635	Swit_2636 Swit_5024	Swit_1538 Swit_3019	Swit_2634 Swit_2635 Swit_2636	Swit_2633	0	transcriptional regulator, LysR family
RGI	RGI145_20875 RGI145_20880	RGI145_20865(benD)	RGI145_16715 RGI145_21115	RGI145_20875 RGI145_20880 RGI145_20865(benD)	RGI145_20885	0	LysR family transcriptional regulator
RGI	RGI145_20875 RGI145_20880	RGI145_20865(benD)	RGI145_16715 RGI145_21115	RGI145_20880 RGI145_20865(benD)	RGI145_20885	0	LysR family transcriptional regulator
RMUC	FOB66_02965(benA) FOB66_02970(benB)	FOB66_02980	FOB66_01790	FOB66_02965(benA) FOB66_02970(benB) FOB66_02980	FOB66_02960	0	LysR family transcriptional regulator
ARU	ASPU41_14635 ASPU41_14640	ASPU41_14625(benD)	ASPU41_04225 ASPU41_18250	ASPU41_14635 ASPU41_14640 ASPU41_14625(benD)	ASPU41_14645	0	LysR family transcriptional regulator
ARU	ASPU41_14635 ASPU41_14640	ASPU41_14625(benD)	ASPU41_04225 ASPU41_18250	ASPU41_14640 ASPU41_14625(benD)	ASPU41_14645	0	LysR family transcriptional regulator
PSEY	GU243_07200(benA) GU243_07205(benB)	GU243_07215	GU243_03845(hpaD) GU243_16745	GU243_07200(benA) GU243_07205(benB) GU243_07215	GU243_07195	0	LysR family transcriptional regulator
Organism_code	ec:1.14.12.10_gene(s)	ec:1.3.1.25_gene(s)	ec:1.14.18.1_gene(s)	Operon	Regulator	Regulator_score	Regulator_annotation
BPS	BPSS1903(benA) BPSS1904(benB)	BPSS1906(benD)	BPSS1731	BPSS1903(benA) BPSS1904(benB) BPSS1906(benD)	BPSS1902	0	putative LysR-family transcriptional regulator
BPL	BURPS1106A_A2581(benA) BURPS1106A_A2582(benB)	BURPS1106A_A2584(benD)	BURPS1106A_A2352	BURPS1106A_A2581(benA) BURPS1106A_A2582(benB) BURPS1106A_A2584(benD)	BURPS1106A_A2580	0	ben operon transcriptional regulator BenM
BPD	BURPS668_A2725(benA) BURPS668_A2726(benB)	BURPS668_A2728(benD)	BURPS668_A2490	BURPS668_A2725(benA) BURPS668_A2726(benB) BURPS668_A2728(benD)	BURPS668_A2724	0	ben operon transcriptional regulator BenM
BPZ	BP1026B_II2042(benB) BP1026B_II2043(benA)	BP1026B_II2045(benD)	BP1026B_II1855	BP1026B_II2042(benB) BP1026B_II2043(benA) BP1026B_II2045(benD)	BP1026B_II2041	0	transcriptional regulator CatR
BPZ	BP1026B_II2042(benB) BP1026B_II2043(benA)	BP1026B_II2045(benD)	BP1026B_II1855	BP1026B_II2043(benA) BP1026B_II2045(benD)	BP1026B_II2041	0	transcriptional regulator CatR
BPQ	BPC006_II2544 BPC006_II2545	BPC006_II2547	BPC006_II2321	BPC006_II2544 BPC006_II2545 BPC006_II2547	BPC006_II2543	0	ben operon transcriptional regulator BenM
BTE	BTH_II0472 BTH_II0473	BTH_II0470	BTH_II0649	BTH_II0472 BTH_II0473 BTH_II0470	BTH_II0474	0	transcriptional regulator CatR
BTE	BTH_II0472 BTH_II0473	BTH_II0470	BTH_II0649	BTH_II0473 BTH_II0470	BTH_II0474	0	transcriptional regulator CatR
BTQ	BTQ_3765(benB) BTQ_3766(benA)	BTQ_3763	BTQ_3941(melO)	BTQ_3765(benB) BTQ_3766(benA) BTQ_3763	BTQ_3767	0	HTH-type transcriptional regulator BenM
BTQ	BTQ_3765(benB) BTQ_3766(benA)	BTQ_3763	BTQ_3941(melO)	BTQ_3766(benA) BTQ_3763	BTQ_3767	0	HTH-type transcriptional regulator BenM
BTJ	BTJ_4796(benB) BTJ_4797(benA)	BTJ_4794	BTJ_4973(melO)	BTJ_4796(benB) BTJ_4797(benA) BTJ_4794	BTJ_4798	0	HTH-type transcriptional regulator BenM
BTJ	BTJ_4796(benB) BTJ_4797(benA)	BTJ_4794	BTJ_4973(melO)	BTJ_4797(benA) BTJ_4794	BTJ_4798	0	HTH-type transcriptional regulator BenM
BTZ	BTL_5582(benB) BTL_5583(benA)	BTL_5580	BTL_3442(melO)	BTL_5582(benB) BTL_5583(benA) BTL_5580	BTL_5584	0	HTH-type transcriptional regulator BenM
BTZ	BTL_5582(benB) BTL_5583(benA)	BTL_5580	BTL_3442(melO)	BTL_5583(benA) BTL_5580	BTL_5584	0	HTH-type transcriptional regulator BenM
BTD	BTI_5086(benB) BTI_5087(benA)	BTI_5084	BTI_3837	BTI_5086(benB) BTI_5087(benA) BTI_5084	BTI_5088	0	HTH-type transcriptional regulator BenM
BTD	BTI_5086(benB) BTI_5087(benA)	BTI_5084	BTI_3837	BTI_5087(benA) BTI_5084	BTI_5088	0	HTH-type transcriptional regulator BenM
BTV	BTHA_4618(benA) BTHA_4619(benB)	BTHA_4621	BTHA_4444(melO)	BTHA_4618(benA) BTHA_4619(benB) BTHA_4621	BTHA_4617	0	HTH-type transcriptional regulator BenM
BTHE	BTN_5253(benB) BTN_5254(benA)	BTN_5251	BTN_5428(melO)	BTN_5253(benB) BTN_5254(benA) BTN_5251	BTN_5255	0	HTH-type transcriptional regulator BenM
BTHE	BTN_5253(benB) BTN_5254(benA)	BTN_5251	BTN_5428(melO)	BTN_5254(benA) BTN_5251	BTN_5255	0	HTH-type transcriptional regulator BenM
BTHM	BTRA_5523(benB) BTRA_5524(benA)	BTRA_5521	BTRA_5703(melO)	BTRA_5523(benB) BTRA_5524(benA) BTRA_5521	BTRA_5525	0	HTH-type transcriptional regulator BenM
BTHM	BTRA_5523(benB) BTRA_5524(benA)	BTRA_5521	BTRA_5703(melO)	BTRA_5524(benA) BTRA_5521	BTRA_5525	0	HTH-type transcriptional regulator BenM
BTHA	DR62_5382 DR62_5383	DR62_5380(benD)	DR62_5606	DR62_5382 DR62_5383 DR62_5380(benD)	DR62_5384	0	LysR family transcriptional regulator
BTHA	DR62_5382 DR62_5383	DR62_5380(benD)	DR62_5606	DR62_5383 DR62_5380(benD)	DR62_5384	0	LysR family transcriptional regulator
BTHL	BG87_5598(benB) BG87_5599(benA)	BG87_5596	BG87_3396(melO)	BG87_5598(benB) BG87_5599(benA) BG87_5596	BG87_5600	0	bacterial regulatory helix-turn-helix, lysR family protein
BTHL	BG87_5598(benB) BG87_5599(benA)	BG87_5596	BG87_3396(melO)	BG87_5599(benA) BG87_5596	BG87_5600	0	bacterial regulatory helix-turn-helix, lysR family protein
BOK	DM82_6193(benA) DM82_6194(benB)	DM82_6196	DM82_4935(melC2) DM82_5976(melO)	DM82_6193(benA) DM82_6194(benB) DM82_6196	DM82_6192	0	HTH-type transcriptional regulator BenM
BOC	BG90_4470(benB) BG90_4471(benA)	BG90_4468	BG90_4662(melO) BG90_5660(melC2)	BG90_4470(benB) BG90_4471(benA) BG90_4468	BG90_4472	0	bacterial regulatory helix-turn-helix, lysR family protein
BOC	BG90_4470(benB) BG90_4471(benA)	BG90_4468	BG90_4662(melO) BG90_5660(melC2)	BG90_4471(benA) BG90_4468	BG90_4472	0	bacterial regulatory helix-turn-helix, lysR family protein
BUU	WS70_27000 WS70_27005	WS70_27015(benD)	WS70_21370 WS70_24455 WS70_26070	WS70_27000 WS70_27005 WS70_27015(benD)	WS70_26995	0	LysR family transcriptional regulator
BUL	BW21_4621(benB) BW21_4622(benA)	BW21_4619	BW21_5830	BW21_4621(benB) BW21_4622(benA) BW21_4619	BW21_4623	0	bacterial regulatory helix-turn-helix, lysR family protein
BUL	BW21_4621(benB) BW21_4622(benA)	BW21_4619	BW21_5830	BW21_4622(benA) BW21_4619	BW21_4623	0	bacterial regulatory helix-turn-helix, lysR family protein
BUD	AQ610_29980 AQ610_29985	AQ610_29995(benD)	AQ610_24045	AQ610_29980 AQ610_29985 AQ610_29995(benD)	AQ610_29975	0	LysR family transcriptional regulator
BPH	Bphy_5351 Bphy_5352	Bphy_5349	Bphy_4746	Bphy_5351 Bphy_5352 Bphy_5349	Bphy_5353	0	transcriptional regulator, LysR family
BPH	Bphy_5351 Bphy_5352	Bphy_5349	Bphy_4746	Bphy_5352 Bphy_5349	Bphy_5353	0	transcriptional regulator, LysR family
MTEA	DK419_08700(benA) DK419_08705(benB)	DK419_08715	DK419_00340	DK419_08700(benA) DK419_08705(benB) DK419_08715	DK419_08695	0	LysR family transcriptional regulator
SQZ	FQU76_02760(benB) FQU76_02765(benA)	FQU76_02750	FQU76_00655 FQU76_22085	FQU76_02760(benB) FQU76_02765(benA) FQU76_02750	FQU76_02770	0	LysR family transcriptional regulator
SQZ	FQU76_02760(benB) FQU76_02765(benA)	FQU76_02750	FQU76_00655 FQU76_22085	FQU76_02765(benA) FQU76_02750	FQU76_02770	0	LysR family transcriptional regulator
STSU	B7R87_02855 B7R87_02860	B7R87_02845(benD)	B7R87_21695 B7R87_32880	B7R87_02855 B7R87_02860 B7R87_02845(benD)	B7R87_02865	0	LysR family transcriptional regulator
STSU	B7R87_02855 B7R87_02860	B7R87_02845(benD)	B7R87_21695 B7R87_32880	B7R87_02860 B7R87_02845(benD)	B7R87_02865	0	LysR family transcriptional regulator
Organism_code	ec:1.14.12.10_gene(s)	ec:1.3.1.25_gene(s)	ec:2.1.1.6_gene(s)	Operon	Regulator	Regulator_score	Regulator_annotation
MMAT	MMAGJ_48120 MMAGJ_48130	MMAGJ_52720(benD)	MMAGJ_14410 MMAGJ_69250	MMAGJ_48120 MMAGJ_48130	MMAGJ_48140	0	LysR family transcriptional regulator
Organism_code	ec:6.2.1.25_gene(s)	ec:1.3.7.8_gene(s)	ec:4.2.1.100_gene(s)	Operon	Regulator	Regulator_score	Regulator_annotation
SHD	SUTH_01659	SUTH_01645(bcrC) SUTH_01646(bcrB) SUTH_01647(bcrD) SUTH_01648(bcrA)	SUTH_01654(dch)	SUTH_01659 SUTH_01645(bcrC) SUTH_01646(bcrB) SUTH_01647(bcrD) SUTH_01648(bcrA) SUTH_01654(dch)	SUTH_01644	0	anaerobic benzoate catabolism transcriptional regulator
Organism_code	ec:6.2.1.25_gene(s)	ec:1.14.13.208_gene(s)	ec:4.1.2.44_gene(s)	Operon	Regulator	Regulator_score	Regulator_annotation
BJP	RN69_05405	RN69_05425	RN69_05420	RN69_05405 RN69_05425 RN69_05420	RN69_05400	0	transcriptional regulator
BBT	BBta_0747 BBta_6637(badA)	BBta_0750(boxB) BBta_6638(boxA) BBta_6639(boxB)	BBta_0749	BBta_0747 BBta_0750(boxB) BBta_0749	BBta_0746	0	transcriptional regulator, XRE family with shikimate kinase activity
BRC	BCCGELA001_34230	BCCGELA001_34210	BCCGELA001_34215	BCCGELA001_34230 BCCGELA001_34210 BCCGELA001_34215	BCCGELA001_34235	0	transcriptional regulator
BIC	LMTR13_36370	LMTR13_36350	LMTR13_36355	LMTR13_36370 LMTR13_36350 LMTR13_36355	LMTR13_36375	0	transcriptional regulator
BRK	CWS35_10155	CWS35_10185(boxB)	CWS35_10180	CWS35_10155 CWS35_10185(boxB) CWS35_10180	CWS35_10150	0	transcriptional regulator
BGQ	X265_34650	X265_34635(boxB)	X265_34640	X265_34650 X265_34635(boxB) X265_34640	X265_34655	0	transcriptional regulator
BGZ	XH91_33040	XH91_33020(boxB)	XH91_33025	XH91_33040 XH91_33020(boxB) XH91_33025	XH91_33045	0	transcriptional regulator
BBET	F8237_13035	F8237_13005(boxB)	F8237_13010	F8237_13035 F8237_13005(boxB) F8237_13010	F8237_13040	0	helix-turn-helix transcriptional regulator
BDG	LPJ38_02130	LPJ38_02110(boxB)	LPJ38_02115(boxC)	LPJ38_02130 LPJ38_02110(boxB) LPJ38_02115(boxC)	LPJ38_02135	0	helix-turn-helix transcriptional regulator
BSEP	HAP48_0011945	HAP48_0011930(boxB)	HAP48_0011935(boxC)	HAP48_0011945 HAP48_0011930(boxB) HAP48_0011935(boxC)	HAP48_0011950	0	helix-turn-helix transcriptional regulator
BQB	J4P68_0015785	J4P68_0015770(boxB)	J4P68_0015775(boxC)	J4P68_0015785 J4P68_0015770(boxB) J4P68_0015775(boxC)	J4P68_0015790	0	helix-turn-helix transcriptional regulator
RPB	RPB_4656	RPB_4653	RPB_4654	RPB_4656 RPB_4653 RPB_4654	RPB_4657	0	transcriptional regulator, XRE family with shikimate kinase activity
TRB	HB776_18425	HB776_18400(boxA) HB776_18405(boxB)	HB776_18410	HB776_18425 HB776_18400(boxA) HB776_18405(boxB) HB776_18410	HB776_18430	0	helix-turn-helix transcriptional regulator
AHT	ANTHELSMS3_04347(prpE)	ANTHELSMS3_04341(boxA) ANTHELSMS3_04343(boxB)	ANTHELSMS3_04344(boxC)	ANTHELSMS3_04347(prpE) ANTHELSMS3_04341(boxA) ANTHELSMS3_04343(boxB) ANTHELSMS3_04344(boxC)	ANTHELSMS3_04348	0	HTH-type transcriptional repressor NicR
Chain length of 2
Organism_code	ec:1.14.12.10_gene(s)	ec:1.3.1.25_gene(s)	Operon	Regulator	Regulator_score	Regulator_annotation
PSD	DSC_14920 DSC_14925	DSC_14910(benD)	DSC_14920 DSC_14925 DSC_14910(benD)	DSC_14930	0	transcriptional regulator catR
PSD	DSC_14920 DSC_14925	DSC_14910(benD)	DSC_14925 DSC_14910(benD)	DSC_14930	0	transcriptional regulator catR
ACB	A1S_1214 A1S_1215	A1S_1212	A1S_1214 A1S_1215 A1S_1212	A1S_1216	0	LysR regulator
ACB	A1S_1214 A1S_1215	A1S_1212	A1S_1215 A1S_1212	A1S_1216	0	LysR regulator
ABY	ABAYE2555(benA) ABAYE2556(benB)	ABAYE2558(benD)	ABAYE2555(benA) ABAYE2556(benB) ABAYE2558(benD)	ABAYE2553	0	transcriptional regulator of benzoate degradation (LysR family)
ABC	ACICU_01191 ACICU_01192	ACICU_01189	ACICU_01191 ACICU_01192 ACICU_01189	ACICU_01193	0	Transcriptional regulator
ABC	ACICU_01191 ACICU_01192	ACICU_01189	ACICU_01192 ACICU_01189	ACICU_01193	0	Transcriptional regulator
ABN	AB57_1349 AB57_1350	AB57_1347	AB57_1349 AB57_1350 AB57_1347	AB57_1351	0	LysR family transcriptional regulator
ABN	AB57_1349 AB57_1350	AB57_1347	AB57_1350 AB57_1347	AB57_1351	0	LysR family transcriptional regulator
ABB	ABBFA_02333(cbdA) ABBFA_02334(cbdB_2)	ABBFA_02336(lvr)	ABBFA_02333(cbdA) ABBFA_02334(cbdB_2) ABBFA_02336(lvr)	ABBFA_02332	0	HTH-type transcriptional regulator BenM
ABZ	ABZJ_01350(benB) ABZJ_01351(benA)	ABZJ_01348	ABZJ_01350(benB) ABZJ_01351(benA) ABZJ_01348	ABZJ_01352	0	LysR family transcriptional regulator
ABZ	ABZJ_01350(benB) ABZJ_01351(benA)	ABZJ_01348	ABZJ_01351(benA) ABZJ_01348	ABZJ_01352	0	LysR family transcriptional regulator
ABR	ABTJ_02514 ABTJ_02515	ABTJ_02517	ABTJ_02514 ABTJ_02515 ABTJ_02517	ABTJ_02513	0	transcriptional regulator
ABD	ABTW07_1378 ABTW07_1379(benA)	ABTW07_1376	ABTW07_1378 ABTW07_1379(benA) ABTW07_1376	ABTW07_1380	0	transcriptional regulator
ABD	ABTW07_1378 ABTW07_1379(benA)	ABTW07_1376	ABTW07_1379(benA) ABTW07_1376	ABTW07_1380	0	transcriptional regulator
ABH	M3Q_1570 M3Q_1571	M3Q_1568	M3Q_1570 M3Q_1571 M3Q_1568	M3Q_1572	0	transcriptional regulator
ABH	M3Q_1570 M3Q_1571	M3Q_1568	M3Q_1571 M3Q_1568	M3Q_1572	0	transcriptional regulator
ABAD	ABD1_12230(benB) ABD1_12240(benA)	ABD1_12210(benD)	ABD1_12230(benB) ABD1_12240(benA) ABD1_12210(benD)	ABD1_12250	0	benzoate degradation transcriptional regulator
ABAD	ABD1_12230(benB) ABD1_12240(benA)	ABD1_12210(benD)	ABD1_12240(benA) ABD1_12210(benD)	ABD1_12250	0	benzoate degradation transcriptional regulator
ABJ	BJAB07104_01361 BJAB07104_01362	BJAB07104_01359	BJAB07104_01361 BJAB07104_01362 BJAB07104_01359	BJAB07104_01363	0	Transcriptional regulator
ABJ	BJAB07104_01361 BJAB07104_01362	BJAB07104_01359	BJAB07104_01362 BJAB07104_01359	BJAB07104_01363	0	Transcriptional regulator
ABAB	BJAB0715_01373 BJAB0715_01374	BJAB0715_01371	BJAB0715_01373 BJAB0715_01374 BJAB0715_01371	BJAB0715_01375	0	Transcriptional regulator
ABAB	BJAB0715_01373 BJAB0715_01374	BJAB0715_01371	BJAB0715_01374 BJAB0715_01371	BJAB0715_01375	0	Transcriptional regulator
ABAJ	BJAB0868_01309 BJAB0868_01310	BJAB0868_01307	BJAB0868_01309 BJAB0868_01310 BJAB0868_01307	BJAB0868_01311	0	Transcriptional regulator
ABAJ	BJAB0868_01309 BJAB0868_01310	BJAB0868_01307	BJAB0868_01310 BJAB0868_01307	BJAB0868_01311	0	Transcriptional regulator
ABAZ	P795_11415 P795_11420	P795_11430	P795_11415 P795_11420 P795_11430	P795_11410	0	benzoate degradation transcriptional regulator
ABK	LX00_05845 LX00_05850	LX00_05835	LX00_05845 LX00_05850 LX00_05835	LX00_05855	0	LysR family transcriptional regulator
ABK	LX00_05845 LX00_05850	LX00_05835	LX00_05850 LX00_05835	LX00_05855	0	LysR family transcriptional regulator
ABAU	IX87_04575 IX87_04580	IX87_04590	IX87_04575 IX87_04580 IX87_04590	IX87_04570	0	LysR family transcriptional regulator
ABAA	IX88_08140 IX88_08145	IX88_08130	IX88_08140 IX88_08145 IX88_08130	IX88_08150	0	LysR family transcriptional regulator
ABAA	IX88_08140 IX88_08145	IX88_08130	IX88_08145 IX88_08130	IX88_08150	0	LysR family transcriptional regulator
ABW	BL01_13760 BL01_13765	BL01_13775	BL01_13760 BL01_13765 BL01_13775	BL01_13755	0	LysR family transcriptional regulator
ANO	RR32_12255 RR32_12260	RR32_12270	RR32_12255 RR32_12260 RR32_12270	RR32_12250	0	LysR family transcriptional regulator
ACD	AOLE_13335 AOLE_13340	AOLE_13350(benD)	AOLE_13335 AOLE_13340 AOLE_13350(benD)	AOLE_13330	0	HTH-type transcriptional regulator catM (Cat operon transcriptionalregulator)
ACI	ACIAD1436(benA) ACIAD1437(benB)	ACIAD1439(benD)	ACIAD1436(benA) ACIAD1437(benB) ACIAD1439(benD)	ACIAD1435	0	transcriptional regulator of benzoate degradation (LysR family)
ACW	A0J50_11635 A0J50_11640	A0J50_11650	A0J50_11635 A0J50_11640 A0J50_11650	A0J50_11630	0	LysR family transcriptional regulator
ASOL	BEN76_06775 BEN76_06780	BEN76_06765	BEN76_06775 BEN76_06780 BEN76_06765	BEN76_06785	0	LysR family transcriptional regulator
ASOL	BEN76_06775 BEN76_06780	BEN76_06765	BEN76_06780 BEN76_06765	BEN76_06785	0	LysR family transcriptional regulator
ADV	DJ533_10805(benA) DJ533_10810(benB)	DJ533_10820	DJ533_10805(benA) DJ533_10810(benB) DJ533_10820	DJ533_10800	0	LysR family transcriptional regulator
AWU	BEN71_06060(benB) BEN71_06065(benA)	BEN71_06045	BEN71_06060(benB) BEN71_06065(benA) BEN71_06045	BEN71_06070	0	LysR family transcriptional regulator
AWU	BEN71_06060(benB) BEN71_06065(benA)	BEN71_06045	BEN71_06065(benA) BEN71_06045	BEN71_06070	0	LysR family transcriptional regulator
ADS	FPL17_10290(benA) FPL17_10295(benB)	FPL17_10305	FPL17_10290(benA) FPL17_10295(benB) FPL17_10305	FPL17_10285	0	LysR family transcriptional regulator
[truncated: 92 more rows]

## Sheet: Choline
Chain length of 3
[truncated: 236 more rows]

## Sheet: Glucarate
Chain length of 3
[truncated: 176 more rows]

## Sheet: Glutarate
Chain length of 3
[truncated: 49 more rows]

## Sheet: L-Isoleucine
Chain length of 3
[truncated: 133 more rows]

## Sheet: L-Kynurenine
Chain length of 3
[truncated: 66 more rows]

[truncated: 10 more sheets: L-Phenylalanine, Phenylglyoxylate, L-Proline, Putrescine, Salicylate, Tartrate, L-Tyrosine, Vanillate, Xanthine, D-Xylose]
